# Supplementary material for: Integrating molecular, biochemical, and immunohistochemical features as predictors of hepatocellular carcinoma drug response using machine-learning algorithms
Source: Front Mol Biosci. 2024 Oct 16;11:1430794. doi: 10.3389/fmolb.2024.1430794 (PMC11521808; doi:10.3389/fmolb.2024.1430794)
Supplement: Supplementary file 1 [file DataSheet1.zip]

Archive with 13 entries (13 files):
- Supplementary File 1.DOCX
- Supplementary File 12.PDF
- Supplementary File 11.PDF
- Supplementary File 10.PDF
- Supplementary File 7.PDF
- Supplementary File 8.PDF
- Supplementary File 9.PDF
- Supplementary File 4.PDF
- Supplementary File 5.PDF
- Supplementary File 6.PDF
- Table S1.XLSX
- Supplementary File 2.PDF
- Supplementary File 3.PDF
