# Supplementary material for: Integrating molecular, biochemical, and immunohistochemical features as predictors of hepatocellular carcinoma drug response using machine-learning algorithms
Source: Front Mol Biosci. 2024 Oct 16;11:1430794. doi: 10.3389/fmolb.2024.1430794 (PMC11521808; doi:10.3389/fmolb.2024.1430794)
Supplement: Supplementary file 1 [file DataSheet1.zip › Table S1.XLSX]

## Sheet: GSE38199
ID	adj.P.Val	P.Value	t	B	logFC	Gene.symbol	Gene.title
10548879	2.5e-16	7.04e-21	-55.1549	35.225	-4.39142	Mgp	matrix Gla protein
10480090	3.17e-15	1.78e-19	-45.6899	32.9932	-4.31139	Itga8	integrin alpha 8
10352905	5.79e-15	4.88e-19	-43.0843	31.8799	-3.12295	Cd34	CD34 antigen
10356520	3.11e-14	3.49e-18	-38.4067	30.6509	-2.55098	Col6a3	collagen, type VI, alpha 3
10470392	1.06e-13	1.8e-17	-34.8968	29.4545	-3.32593	Adamtsl2	ADAMTS-like 2
10487040	1.06e-13	1.7e-17	-35.0109	29.1554	-2.35259	Fbn1	fibrillin 1
10530841	3.04e-13	7.71e-17	-32.037	28.7835	-2.00157	Igfbp7	insulin-like growth factor binding protein 7
10542355	2.24e-13	4.41e-17	-33.103	28.4751	-2.89825	Emp1	epithelial membrane protein 1
10594066	2.26e-13	5.08e-17	-32.8313	28.2451	-2.55818	Loxl1	lysyl oxidase-like 1
10471655	4.51e-13	1.27e-16	-31.1097	27.9139	-2.80298	Gsn	gelsolin
10600169	5.81e-13	2.12e-16	-30.1812	27.73	-2.34757	Bgn	biglycan
10522503	4.87e-13	1.51e-16	-30.7965	27.5648	-3.14977	Pdgfra	platelet derived growth factor receptor, alpha polypeptide
10558150	5.85e-13	2.3e-16	-30.0377	27.1559	-3.0873	Htra1	HtrA serine peptidase 1
10513208	5.81e-13	2.13e-16	-30.1803	27.0174	-2.22382	Svep1	sushi, von Willebrand factor type A, EGF and pentraxin domain containing 1
10435305	1.18e-12	4.98e-16	-28.7022	26.8656	-1.27195	Itgb5	integrin beta 5
10435948	1.94e-12	8.72e-16	-27.7702	26.1653	-2.23263	Ccdc80	coiled-coil domain containing 80
10577164	2.4e-12	1.15e-15	-27.3205	25.9731	-1.97594	Gas6	growth arrest specific 6
10369842	2.99e-12	1.6e-15	-26.7915	25.5832	-2.94963	Bicc1	BicC family RNA binding protein 1
10440534	2.53e-12	1.28e-15	-27.1451	25.5161	-3.06378	Adamts5	a disintegrin-like and metallopeptidase (reprolysin type) with thrombospondin type 1 motif, 5 (aggrecanase-2)
10491970	3.19e-12	1.8e-15	-26.6088	25.4093	-1.93942	Lhfp	lipoma HMGIC fusion partner
10354247	3.33e-12	2.02e-15	-26.4269	25.2354	-3.23214	Fhl2	four and a half LIM domains 2
10523134	3.33e-12	2.06e-15	-26.3915	25.2043	-2.28359	Pf4	platelet factor 4
10435641	4.03e-12	2.61e-15	-26.0269	24.9548	-1.89838	Fstl1	follistatin-like 1
10469322	1.03e-11	7.2e-15	-24.505	24.3081	-2.13727	Vim	vimentin
10551009	1.11e-11	8.42e-15	-24.2783	24.199	-2.00281	Tmsb10	thymosin, beta 10
10500808	1.03e-11	7.25e-15	-24.4944	24.1367	-2.58908	Olfml3	olfactomedin-like 3
10573924	1.04e-11	7.62e-15	-24.4231	24.087	-2.29259	Mmp2	matrix metallopeptidase 2
10545479	1.38e-11	1.09e-14	-23.9127	23.9499	-1.99736	Tmsb10	thymosin, beta 10
10458906	1.42e-11	1.24e-14	-23.729	23.6874	-1.63377	Ppic	peptidylprolyl isomerase C
10403584	1.4e-11	1.14e-14	-23.8431	23.6654	-1.7509	Nid1	nidogen 1
10594044	1.42e-11	1.24e-14	-23.7312	23.5807	-1.86557	Islr	immunoglobulin superfamily containing leucine-rich repeat
10365983	1.68e-11	1.52e-14	-23.4434	23.5184	-3.55332	Lum	lumican
10450154	2.25e-11	2.15e-14	-22.9619	23.2911	-2.29263	H2-Aa	histocompatibility 2, class II antigen A, alpha
10368409	1.77e-11	1.64e-14	-23.3338	23.2286	-2.13463	Lama2	laminin, alpha 2
10457640	2.5e-11	2.47e-14	-22.7736	23.0669	-1.7171	S100a11	S100 calcium binding protein A11
10367436	3.57e-11	3.92e-14	-22.1514	22.6668	-2.68946	Cd63	CD63 antigen
10597743	3.32e-11	3.36e-14	-22.3557	22.6174	-2.15669	Cx3cr1	chemokine (C-X3-C motif) receptor 1
10591350	3.34e-11	3.48e-14	22.3107	22.5964	1.44223	Angptl6	angiopoietin-like 6
10605256	3.65e-11	4.1e-14	-22.0916	22.5156	-1.60199	Flna	filamin, alpha
10471555	3.96e-11	4.57e-14	-21.9499	22.4684	-1.66882	Angptl2	angiopoietin-like 2
10493990	4.05e-11	4.79e-14	-21.8889	22.4595	-1.75596	S100a11	S100 calcium binding protein A11
10541644	3.54e-11	3.78e-14	22.2003	22.3628	2.78403	Cd163	CD163 antigen
10569707	6.29e-11	7.78e-14	-21.2614	21.9647	-1.44879	Myadm	myeloid-associated differentiation marker
10447951	5.71e-11	6.9e-14	-21.4139	21.9201	-1.38803	Thbs2	thrombospondin 2
10456046	7.04e-11	9.11e-14	-21.0612	21.7467	-1.98148	Pdgfrb	platelet derived growth factor receptor, beta polypeptide
10393559	7.04e-11	9.05e-14	-21.0689	21.7418	-1.80873	Timp2	tissue inhibitor of metalloproteinase 2
10405587	9.23e-11	1.25e-13	-20.6686	21.529	-1.53948	Tgfbi	transforming growth factor, beta induced
10368240	9.09e-11	1.2e-13	-20.7139	21.5226	-2.73603	Tcf21	transcription factor 21
10429564	1.04e-10	1.48e-13	-20.4527	21.364	-2.44978	Ly6a	lymphocyte antigen 6 complex, locus A
10411229	1.04e-10	1.52e-13	-20.4215	21.3331	-1.40286	F2r	coagulation factor II (thrombin) receptor
10490159	1.04e-10	1.51e-13	-20.4287	21.262	-1.49701	Pmepa1	prostate transmembrane protein, androgen induced 1
10417212	9.46e-11	1.3e-13	-20.6123	21.2598	-2.4195	Itgbl1	integrin, beta-like 1
10515201	1.04e-10	1.55e-13	20.3981	21.1527	1.55924	Cyp4b1	cytochrome P450, family 4, subfamily b, polypeptide 1
10357870	1.24e-10	1.92e-13	-20.1379	21.1116	-1.65129	Prelp	proline arginine-rich end leucine-rich repeat
10453518	1.23e-10	1.87e-13	-20.1719	21.0425	-1.61821	Nrxn1	neurexin I
10512372	1.44e-10	2.26e-13	-19.9417	20.9045	-1.60562	Ccl19	chemokine (C-C motif) ligand 19
10536220	1.5e-10	2.47e-13	-19.8373	20.8305	-1.78775	Col1a2	collagen, type I, alpha 2
10395163	1.5e-10	2.47e-13	-19.8362	20.7833	-1.62306	Lamb1	laminin B1
10446763	1.5e-10	2.49e-13	-19.8275	20.7732	-1.99895	Lbh	limb-bud and heart
10504159	1.56e-10	2.71e-13	-19.7241	20.7354	-1.60411	Ccl19	chemokine (C-C motif) ligand 19
10512322	1.56e-10	2.71e-13	-19.7241	20.7354	-1.60411	Ccl19	chemokine (C-C motif) ligand 19
10369844	1.55e-10	2.62e-13	-19.7659	20.6804	-1.40676	Bicc1	BicC family RNA binding protein 1
10402211	1.82e-10	3.23e-13	-19.5186	20.5401	-2.27574	Fbln5	fibulin 5
10380419	1.94e-10	3.49e-13	-19.4271	20.5038	-2.11088	Col1a1	collagen, type I, alpha 1
10534862	1.98e-10	3.62e-13	-19.3837	20.4441	-1.44507	Pcolce	procollagen C-endopeptidase enhancer protein
10380067	2.03e-10	3.76e-13	-19.3392	20.3958	-1.29956	2024-09-04	septin 4
10448836	2.17e-10	4.14e-13	-19.2265	20.3554	-1.76633	Tmem204	transmembrane protein 204
10511180	2.16e-10	4.07e-13	-19.2478	20.3351	-1.56928	Mxra8	matrix-remodelling associated 8
10346015	2.38e-10	4.62e-13	-19.1005	20.2322	-1.93303	Col3a1	collagen, type III, alpha 1
10350136	2.51e-10	5.05e-13	-18.9965	20.1515	-1.91633	Csrp1	cysteine and glycine-rich protein 1
10417526	2.49e-10	4.9e-13	19.0327	20.1126	1.92294	Dnase1l3	deoxyribonuclease 1-like 3
10440344	2.51e-10	5.08e-13	-18.9899	20.0674	-2.06981	Robo2	roundabout guidance receptor 2
10444298	2.72e-10	5.66e-13	-18.8667	20.0434	-2.21941	H2-Eb1	histocompatibility 2, class II antigen E beta
10549108	2.72e-10	5.64e-13	-18.8712	20.0353	-1.7239	Abcc9	ATP-binding cassette, sub-family C (CFTR/MRP), member 9
10471486	2.79e-10	6.04e-13	-18.792	19.9782	-1.00003	Eng	endoglin
10437639	2.77e-10	5.84e-13	-18.8308	19.9574	-1.39505	Emp2	epithelial membrane protein 2
10504188	2.79e-10	6.13e-13	-18.7763	19.9385	-1.55252	Ccl19	chemokine (C-C motif) ligand 19
10498952	2.79e-10	6e-13	-18.801	19.9081	-1.72976	Gucy1a3	guanylate cyclase 1, soluble, alpha 3
10504132	2.86e-10	6.43e-13	-18.7209	19.8885	-1.46731	Ccl19	chemokine (C-C motif) ligand 19
10488415	2.8e-10	6.23e-13	-18.758	19.8124	-0.514828	Cst3	cystatin C
10444291	3.4e-10	7.85e-13	-18.4974	19.7117	-2.02171	H2-Ab1	histocompatibility 2, class II antigen A, beta 1
10578539	3.47e-10	8.1e-13	-18.4611	19.6792	-1.61112	Slc25a4	solute carrier family 25 (mitochondrial carrier, adenine nucleotide translocator), member 4
10350146	3.38e-10	7.7e-13	-18.5184	19.676	-1.22803	Phlda3	pleckstrin homology like domain, family A, member 3
10375751	4.04e-10	9.66e-13	-18.2653	19.4615	-1.28635	Adamts2	a disintegrin-like and metallopeptidase (reprolysin type) with thrombospondin type 1 motif, 2
10470175	3.8e-10	8.97e-13	18.3472	19.4329	1.87692	Obp2a	odorant binding protein 2A
10376201	4.49e-10	1.1e-12	-18.1228	19.3192	-1.99159	Gpx3///Gpx3	glutathione peroxidase 3///glutathione peroxidase 3
10405063	4.49e-10	1.09e-12	-18.1333	19.3161	-2.75527	Ogn	osteoglycin
10381962	5.07e-10	1.26e-12	-17.9774	19.1583	-1.31849	Ace	angiotensin I converting enzyme (peptidyl-dipeptidase A) 1
10456005	6.38e-10	1.63e-12	-17.6954	18.992	-2.01718	Cd74	CD74 antigen (invariant polypeptide of major histocompatibility complex, class II antigen-associated)
10600836	6.38e-10	1.63e-12	-17.6921	18.9896	-1.10222	Msn	moesin
10594661	6.38e-10	1.6e-12	-17.7106	18.976	-1.01096	Tpm1	tropomyosin 1, alpha
10562192	6.45e-10	1.67e-12	-17.6684	18.948	-1.34478	Fxyd5	FXYD domain-containing ion transport regulator 5
10412207	7.27e-10	1.9e-12	-17.5283	18.7888	-1.30378	Gpx8	glutathione peroxidase 8 (putative)
10381898	7.48e-10	1.98e-12	-17.4872	18.7446	-1.49857	Mrc2	mannose receptor, C type 2
10414025	8.31e-10	2.22e-12	-17.3639	18.6814	-1.81983	Gdf10///Gdf10	growth differentiation factor 10///growth differentiation factor 10
10576774	9.09e-10	2.51e-12	17.2364	18.566	2.26529	Clec4g	C-type lectin domain family 4, member g
10424105	8.92e-10	2.43e-12	17.2675	18.5576	2.06129	Colec10	collectin sub-family member 10
10346882	8.87e-10	2.39e-12	17.2843	18.5385	1.67239	Adam23	a disintegrin and metallopeptidase domain 23
10466200	1.05e-09	2.91e-12	-17.0797	18.3188	-2.20235	Ms4a7	membrane-spanning 4-domains, subfamily A, member 7
10393364	1.18e-09	3.35e-12	-16.9342	18.2789	-1.80643	Cygb	cytoglobin
10375343	1.18e-09	3.36e-12	-16.9316	18.2764	-1.10953	Rnf145	ring finger protein 145
10422164	1.23e-09	3.52e-12	-16.8814	18.213	-1.87519	Ednrb	endothelin receptor type B
10536216	1.3e-09	3.87e-12	-16.7833	18.1332	-1.15916	Gng11	guanine nucleotide binding protein (G protein), gamma 11
10453057	1.26e-09	3.64e-12	-16.8486	18.1314	-1.60888	Cyp1b1	cytochrome P450, family 1, subfamily b, polypeptide 1
10453604	1.3e-09	3.94e-12	-16.7668	18.1102	-1.19408	Bambi	BMP and activin membrane-bound inhibitor
10403229	1.3e-09	3.84e-12	-16.7927	18.0939	-1.68856	Itgb8	integrin beta 8
10448202	1.31e-09	4.02e-12	-16.7448	18.0908	-1.08155	LOC102633627///Tpm4	tropomyosin alpha-4 chain pseudogene///tropomyosin 4
10586744	1.31e-09	4.05e-12	-16.738	18.0761	-1.8302	Anxa2	annexin A2
10607143	1.3e-09	3.82e-12	-16.7978	18.0596	-1.51376	Capn6	calpain 6
10386058	1.33e-09	4.19e-12	-16.7041	18.0354	-1.42174	Sparc	secreted acidic cysteine rich glycoprotein
10358091	1.32e-09	4.12e-12	-16.721	18.0324	-1.02076	Nav1	neuron navigator 1
10580649	1.3e-09	3.96e-12	16.7606	18.0257	1.1917	Ces1e	carboxylesterase 1E
10542172	1.39e-09	4.43e-12	16.6456	17.9675	2.1396	Clec1b	C-type lectin domain family 1, member b
10469066	1.46e-09	4.72e-12	-16.5812	17.9136	-1.96489	Ccdc3	coiled-coil domain containing 3
10483865	1.47e-09	4.79e-12	-16.5667	17.9026	-1.16408	Fkbp7///Fkbp7	FK506 binding protein 7///FK506 binding protein 7
10539143	1.43e-09	4.57e-12	16.6137	17.8773	1.52957	Retsat	retinol saturase (all trans retinol 13,14 reductase)
10412298	1.67e-09	5.59e-12	-16.4096	17.7685	-0.82502	Itga1	integrin alpha 1
10452639	1.57e-09	5.17e-12	-16.4901	17.7518	-0.716906	Myl12b	myosin, light chain 12B, regulatory
10607865	1.66e-09	5.5e-12	-16.4272	17.7077	-1.41704	Tmsb4x	thymosin, beta 4, X chromosome
10531724	1.86e-09	6.32e-12	-16.2877	17.6416	-1.66881	Plac8	placenta-specific 8
10371054	1.81e-09	6.11e-12	16.321	17.6352	0.745555	Creb3l3	cAMP responsive element binding protein 3-like 3
10441902	1.99e-09	6.94e-12	-16.194	17.5462	-1.65546	Smoc2	SPARC related modular calcium binding 2
10595633	1.99e-09	6.92e-12	-16.1962	17.5437	-1.63072	Bcl2a1d///Bcl2a1c///Bcl2a1b///Bcl2a1a	B cell leukemia/lymphoma 2 related protein A1d///B cell leukemia/lymphoma 2 related protein A1c///B cell leukemia/lymphoma 2 related protein A1b///B cell leukemia/lymphoma 2 related protein A1a
10568024	2.06e-09	7.25e-12	-16.1509	17.5083	-1.45567	Coro1a	coronin, actin binding protein 1A
10559207	2.13e-09	7.53e-12	-16.1124	17.4673	-1.10503	Lsp1	lymphocyte specific 1
10548875	2.13e-09	7.59e-12	-16.1048	17.4602	-2.02672	Art4	ADP-ribosyltransferase 4
10531931	2.17e-09	7.79e-12	-16.0787	17.4392	-2.15626	Sparcl1	SPARC-like 1
10494262	2.42e-09	8.77e-12	-15.9627	17.2981	-1.38567	Ctsk	cathepsin K
10430909	1.95e-09	6.68e-12	16.2323	17.2719	0.565674	Cyp2d26	cytochrome P450, family 2, subfamily d, polypeptide 26
10548038	2.64e-09	9.73e-12	-15.8609	17.1896	-0.990232	Ntf3	neurotrophin 3
10590631	2.64e-09	9.73e-12	-15.8607	17.1536	-1.96471	Ccr2	chemokine (C-C motif) receptor 2
10373325	2.8e-09	1.04e-11	15.7946	17.1452	1.27962	Gpr182	G protein-coupled receptor 182
10593842	2.87e-09	1.07e-11	-15.7652	17.1213	-1.34055	Tspan3	tetraspanin 3
10584561	2.94e-09	1.11e-11	-15.7303	17.0634	-1.83719	Clmp	CXADR-like membrane protein
10497349	2.94e-09	1.11e-11	-15.7282	17.0598	-1.20667	LOC100038947///Sirpb1b///Sirpb1a	signal-regulatory protein beta 1-like///signal-regulatory protein beta 1B///signal-regulatory protein beta 1A
10440491	3.02e-09	1.15e-11	-15.6941	17.0198	-0.833792	App	amyloid beta (A4) precursor protein
10420988	3.16e-09	1.22e-11	-15.6434	16.9967	-1.25754	Dpysl2	dihydropyrimidinase-like 2
10429573	3.29e-09	1.28e-11	-15.5966	16.9405	-1.70149	Ly6c2///Ly6c1	lymphocyte antigen 6 complex, locus C2///lymphocyte antigen 6 complex, locus C1
10411373	3.64e-09	1.42e-11	-15.4933	16.8355	-1.62698	Hexb	hexosaminidase B
10413932	3.94e-09	1.57e-11	-15.3971	16.7422	-1.45322	Vstm4	V-set and transmembrane domain containing 4
10497356	3.9e-09	1.55e-11	-15.4137	16.7366	-1.52385	LOC100038947///Sirpb1b///Sirpb1a	signal-regulatory protein beta 1-like///signal-regulatory protein beta 1B///signal-regulatory protein beta 1A
10576235	3.9e-09	1.54e-11	-15.4164	16.7336	-1.75623	Dpep1	dipeptidase 1 (renal)
10597413	4.12e-09	1.66e-11	-15.345	16.6875	-0.95193	Crtap	cartilage associated protein
10570855	4.12e-09	1.67e-11	-15.3411	16.6639	-1.07276	Plat	plasminogen activator, tissue
10460603	4.18e-09	1.7e-11	-15.3215	16.6577	-1.2505	Efemp2	epidermal growth factor-containing fibulin-like extracellular matrix protein 2
10369388	4.32e-09	1.77e-11	-15.2845	16.6107	-1.07734	Unc5b	unc-5 netrin receptor B
10384885	4.57e-09	1.9e-11	-15.218	16.5379	-0.867798	Sptbn1	spectrin beta, non-erythrocytic 1
10408861	4.47e-09	1.85e-11	15.245	16.5078	0.661211	Adtrp	androgen dependent TFPI regulating protein
10587690	5.12e-09	2.14e-11	-15.1048	16.4329	-1.59212	Bcl2a1d///Bcl2a1c///Bcl2a1b///Bcl2a1a	B cell leukemia/lymphoma 2 related protein A1d///B cell leukemia/lymphoma 2 related protein A1c///B cell leukemia/lymphoma 2 related protein A1b///B cell leukemia/lymphoma 2 related protein A1a
10360227	5.25e-09	2.24e-11	-15.0657	16.3881	-1.12035	Pea15a	phosphoprotein enriched in astrocytes 15A
10463836	5.2e-09	2.19e-11	15.0833	16.3616	0.637189	Gsto1	glutathione S-transferase omega 1
10494271	5.25e-09	2.24e-11	-15.0624	16.3421	-1.61456	Ctss	cathepsin S
10356968	5.47e-09	2.35e-11	-15.0185	16.3383	-1.25807	Pam	peptidylglycine alpha-amidating monooxygenase
10517165	5.65e-09	2.45e-11	-14.9814	16.2921	-1.72597	Cd52	CD52 antigen
10531370	5.82e-09	2.54e-11	-14.9487	16.269	-1.0959	Naaa	N-acylethanolamine acid amidase
10348451	5.96e-09	2.62e-11	-14.9196	16.2201	-1.59379	Ackr3	atypical chemokine receptor 3
10439895	6.34e-09	2.8e-11	-14.8569	16.1389	-1.07575	Alcam	activated leukocyte cell adhesion molecule
10368675	6.47e-09	2.88e-11	-14.8319	16.1292	-1.49559	Marcks	myristoylated alanine rich protein kinase C substrate
10425161	6.48e-09	2.9e-11	-14.8248	16.0356	-1.46531	Lgals1	lectin, galactose binding, soluble 1
10408850	7.41e-09	3.36e-11	-14.6906	15.9904	-1.19943	Nedd9	neural precursor cell expressed, developmentally down-regulated gene 9
10519857	7.73e-09	3.52e-11	-14.6466	15.9426	-1.57186	Hgf	hepatocyte growth factor
10504504	6.65e-09	2.99e-11	14.7951	15.9164	0.546605	Grhpr	glyoxylate reductase/hydroxypyruvate reductase
10548892	8e-09	3.67e-11	-14.6096	15.8947	-1.86321	Arhgdib	Rho, GDP dissociation inhibitor (GDI) beta
10360028	8.14e-09	3.76e-11	14.5879	15.877	1.09584	Fcgr2b	Fc receptor, IgG, low affinity IIb
10545731	8.31e-09	3.9e-11	14.5529	15.835	2.71852	Clec4f	C-type lectin domain family 4, member f
10399005	8.31e-09	3.89e-11	-14.5562	15.8334	-1.0182	Crip1	cysteine-rich protein 1 (intestinal)
10561212	8.31e-09	3.9e-11	-14.5529	15.8259	-0.917616	Ltbp4	latent transforming growth factor beta binding protein 4
10470141	8.67e-09	4.1e-11	-14.5092	15.7859	-1.53393	Lcn8	lipocalin 8
10520604	8.68e-09	4.13e-11	-14.5026	15.7834	-1.098	Emilin1	elastin microfibril interfacer 1
10470834	8.72e-09	4.17e-11	-14.4929	15.7413	-0.884405	Sptan1	spectrin alpha, non-erythrocytic 1
10519855	9.02e-09	4.34e-11	-14.4576	15.7062	-1.81545	Cacna2d1	calcium channel, voltage-dependent, alpha2/delta subunit 1
10604713	1.04e-08	5.08e-11	-14.315	15.5674	-1.13698	Arhgef6	Rac/Cdc42 guanine nucleotide exchange factor (GEF) 6
10473384	1.03e-08	4.99e-11	-14.3317	15.5352	-1.21896	Slc43a3	solute carrier family 43, member 3
10370210	1.15e-08	5.65e-11	-14.2214	15.4664	-0.986986	Col6a1	collagen, type VI, alpha 1
10597239	1.21e-08	5.99e-11	14.1686	15.4153	0.84173	Pth1r	parathyroid hormone 1 receptor
10365482	1.28e-08	6.39e-11	-14.1115	15.3357	-1.1881	Timp3	tissue inhibitor of metalloproteinase 3
10418848	1.31e-08	6.54e-11	-14.0914	15.3252	-0.889512	Wdfy4	WD repeat and FYVE domain containing 4
10563077	1.31e-08	6.61e-11	-14.082	15.3069	-1.30276	Rcn3	reticulocalbin 3, EF-hand calcium binding domain
10463027	1.03e-08	4.97e-11	14.3362	15.2907	0.83943	Cyp2c29	cytochrome P450, family 2, subfamily c, polypeptide 29
10504172	1.4e-08	7.06e-11	-14.0237	15.2424	-1.70213	Gm17167///Gm21158///Gm3893///Gm7819///Gm10590///Gm5859///4933409K07Rik///4930578G10Rik	predicted gene 17167///predicted gene, 21158///predicted gene 3893///predicted gene 7819///predicted gene 10590///predicted pseudogene 5859///RIKEN cDNA 4933409K07 gene///RIKEN cDNA 4930578G10 gene
10572130	1.42e-08	7.24e-11	-14.002	15.2204	-2.01662	Lpl	lipoprotein lipase
10450374	1.48e-08	7.56e-11	-13.9645	15.1864	-1.60299	D17H6S56E-5	DNA segment, Chr 17, human D6S56E 5
10429568	1.63e-08	8.46e-11	-13.8659	15.0705	-2.243	Ly6c2///Ly6c1	lymphocyte antigen 6 complex, locus C2///lymphocyte antigen 6 complex, locus C1
10548105	1.67e-08	8.68e-11	-13.8435	15.0254	-0.978485	Ccnd2	cyclin D2
10376778	1.76e-08	9.21e-11	-13.7922	14.991	-1.16196	Mfap4	microfibrillar-associated protein 4
10497817	1.56e-08	8.01e-11	-13.9138	14.9617	-1.36252	Anxa5	annexin A5
10587829	1.81e-08	9.51e-11	-13.7643	14.9517	-1.67604	Plod2	procollagen lysine, 2-oxoglutarate 5-dioxygenase 2
10359929	1.86e-08	9.96e-11	-13.7243	14.9125	-1.25194	Ddr2	discoidin domain receptor family, member 2
10600857	1.86e-08	1e-10	-13.7204	14.9068	-1.03195	Heph	hephaestin
10489204	1.83e-08	9.65e-11	-13.7514	14.8857	-0.690351	Tgm2	transglutaminase 2, C polypeptide
10494351	1.89e-08	1.02e-10	-13.7004	14.8852	-1.50338	Mtmr11	myotubularin related protein 11
10493820	1.89e-08	1.03e-10	-13.6984	14.8833	-1.29433	S100a6	S100 calcium binding protein A6 (calcyclin)
10579649	1.91e-08	1.04e-10	-13.6863	14.8188	-3.17586	Cib3	calcium and integrin binding family member 3
10504139	1.97e-08	1.08e-10	-13.653	14.8132	-1.70539	Gm17167///Gm21158///Gm3893///Gm7819///Gm10590///Gm5859///4933409K07Rik///4930578G10Rik	predicted gene 17167///predicted gene, 21158///predicted gene 3893///predicted gene 7819///predicted gene 10590///predicted pseudogene 5859///RIKEN cDNA 4933409K07 gene///RIKEN cDNA 4930578G10 gene
10401673	2.02e-08	1.11e-10	-13.6301	14.8037	-1.21723	Tgfb3	transforming growth factor, beta 3
10489878	2.05e-08	1.14e-10	-13.612	14.776	-1.10124	Ptgis	prostaglandin I2 (prostacyclin) synthase
10497364	2.12e-08	1.18e-10	-13.5782	14.7444	-1.07922	LOC100038947///Sirpb1b///Sirpb1a	signal-regulatory protein beta 1-like///signal-regulatory protein beta 1B///signal-regulatory protein beta 1A
10347948	2.12e-08	1.18e-10	-13.5753	14.7407	-1.17158	Sp100	nuclear antigen Sp100
10365974	1.83e-08	9.71e-11	-13.7465	14.7346	-1.50854	Dcn	decorin
10587683	2.14e-08	1.21e-10	-13.5601	14.7226	-1.68662	Bcl2a1d///Bcl2a1c///Bcl2a1b///Bcl2a1a	B cell leukemia/lymphoma 2 related protein A1d///B cell leukemia/lymphoma 2 related protein A1c///B cell leukemia/lymphoma 2 related protein A1b///B cell leukemia/lymphoma 2 related protein A1a
10376950	2.24e-08	1.27e-10	-13.5181	14.6551	-1.16083	Pmp22	peripheral myelin protein 22
10543939	2.38e-08	1.37e-10	-13.4528	14.5962	-1.86602	Fam180a	family with sequence similarity 180, member A
10579636	2.41e-08	1.39e-10	-13.439	14.5819	-0.968672	Cyp4f18	cytochrome P450, family 4, subfamily f, polypeptide 18
10412607	2.3e-08	1.3e-10	13.4937	14.5231	1.05156	Abhd6	abhydrolase domain containing 6
10582466	2.57e-08	1.5e-10	13.3763	14.508	1.63043	Sult5a1	sulfotransferase family 5A, member 1
10513256	2.58e-08	1.51e-10	-13.3711	14.4991	-1.52976	Lpar1	lysophosphatidic acid receptor 1
10418868	2.58e-08	1.51e-10	-13.3673	14.4981	-1.04401	Wdfy4	WD repeat and FYVE domain containing 4
10591853	2.66e-08	1.57e-10	-13.3376	14.4631	-1.61043	Tbx20	T-box 20
10519140	2.72e-08	1.61e-10	-13.3148	14.4353	-1.34313	Mmp23	matrix metallopeptidase 23
10580622	2.35e-08	1.34e-10	13.4703	14.4326	1.01772	Ces1b	carboxylesterase 1B
10576973	2.77e-08	1.65e-10	-13.294	14.3972	-0.838795	Col4a1	collagen, type IV, alpha 1
10469457	2.84e-08	1.72e-10	-13.262	14.3745	-1.31874	Plxdc2	plexin domain containing 2
10564713	2.83e-08	1.7e-10	-13.2678	14.3543	-1.16976	Mfge8	milk fat globule-EGF factor 8 protein
10351825	2.83e-08	1.7e-10	-13.27	14.3412	-1.0703	Tagln2	transgelin 2
10580678	2.57e-08	1.49e-10	13.3784	14.2847	0.893334	Ces1g	carboxylesterase 1G
10564805	2.91e-08	1.77e-10	13.2375	14.2678	0.965418	Pex11a	peroxisomal biogenesis factor 11 alpha
10430201	2.96e-08	1.82e-10	-13.2139	14.2448	-0.860476	Myh9	myosin, heavy polypeptide 9, non-muscle
10512327	3.14e-08	1.94e-10	-13.1611	14.2269	-1.68897	Gm17167///Gm21158///Gm3893///Gm7819///Gm10590///Gm5859///4933409K07Rik	predicted gene 17167///predicted gene, 21158///predicted gene 3893///predicted gene 7819///predicted gene 10590///predicted pseudogene 5859///RIKEN cDNA 4933409K07 gene
10566026	3.25e-08	2.02e-10	13.1269	14.2128	1.5926	Folr2	folate receptor 2 (fetal)
10588037	2.94e-08	1.79e-10	-13.225	14.2019	-1.85875	Rbp1	retinol binding protein 1, cellular
10581013	3.36e-08	2.1e-10	-13.0923	14.1724	-1.12615	Cdh11	cadherin 11
10488382	3.37e-08	2.12e-10	-13.0849	14.1609	-1.0457	Cd93	CD93 antigen
10561104	3.36e-08	2.11e-10	-13.091	14.1504	-0.992229	Axl	AXL receptor tyrosine kinase
10523281	3.37e-08	2.13e-10	-13.0799	14.1347	-1.34201	2024-09-11	septin 11
10573939	4.13e-08	2.65e-10	-12.9031	13.9429	-1.4006	Lpcat2	lysophosphatidylcholine acyltransferase 2
10461587	4.13e-08	2.66e-10	-12.8986	13.9402	-1.4568	Ms4a4a	membrane-spanning 4-domains, subfamily A, member 4A
10499560	4.13e-08	2.66e-10	-12.8997	13.932	-0.614755	Adam15	a disintegrin and metallopeptidase domain 15 (metargidin)
10354768	4.13e-08	2.63e-10	-12.907	13.8964	-0.767024	Gm6644///Akr1b3	Akr1b3 pseudogene///aldo-keto reductase family 1, member B3 (aldose reductase)
10504169	4.17e-08	2.7e-10	-12.8873	13.8915	-1.77738	Gm17167///Gm21158///Gm3893///Gm7819///Gm10590///Gm5859///4933409K07Rik	predicted gene 17167///predicted gene, 21158///predicted gene 3893///predicted gene 7819///predicted gene 10590///predicted pseudogene 5859///RIKEN cDNA 4933409K07 gene
10375472	4.34e-08	2.82e-10	12.8513	13.8842	1.80719	Timd4	T cell immunoglobulin and mucin domain containing 4
10565794	4.58e-08	3e-10	-12.7998	13.8051	-0.9617	Serpinh1	serine (or cysteine) peptidase inhibitor, clade H, member 1
10467508	4.63e-08	3.06e-10	-12.7847	13.7977	-1.96104	Blnk	B cell linker
10543859	4.54e-08	2.96e-10	-12.8105	13.7768	-0.773359	Gm6644///Akr1b3	Akr1b3 pseudogene///aldo-keto reductase family 1, member B3 (aldose reductase)
10478409	4.63e-08	3.06e-10	-12.7835	13.7355	-0.746273	Pkig	protein kinase inhibitor, gamma
10605392	4.94e-08	3.28e-10	12.7284	13.7275	1.36026	F8	coagulation factor VIII
10446928	5e-08	3.34e-10	-12.7122	13.7092	-1.16605	Ltbp1	latent transforming growth factor beta binding protein 1
10580635	3.25e-08	2.01e-10	13.1298	13.7026	0.607841	Ces1d	carboxylesterase 1D
10384233	4.98e-08	3.32e-10	-12.7188	13.6824	-0.82569	Tns3	tensin 3
10461369	5.23e-08	3.55e-10	-12.6647	13.6418	-1.00053	Ahnak	AHNAK nucleoprotein (desmoyokin)
10495054	5.12e-08	3.44e-10	-12.6886	13.6348	-0.850129	Rhoc	ras homolog family member C
10443980	5.44e-08	3.75e-10	-12.6205	13.6006	-1.01477	Myo1f	myosin IF
10528480	5.16e-08	3.49e-10	-12.6788	13.5953	-0.782241	Pkm	pyruvate kinase, muscle
10489553	5.37e-08	3.69e-10	12.6336	13.5667	0.59815	Acot8	acyl-CoA thioesterase 8
10545742	5.58e-08	3.86e-10	-12.5966	13.5436	-1.19404	Cd207	CD207 antigen
10432404	5.25e-08	3.59e-10	-12.6556	13.5397	-1.15992	Tuba1a	tubulin, alpha 1A
10563441	5.62e-08	3.9e-10	-12.5873	13.5281	-1.14939	Emp3	epithelial membrane protein 3
10356020	5.79e-08	4.06e-10	-12.5569	13.5223	-1.08455	Dock10	dedicator of cytokinesis 10
10384458	5.87e-08	4.13e-10	-12.5424	13.4952	-0.935648	Plek	pleckstrin
10504148	6.03e-08	4.25e-10	-12.5186	13.4184	-1.82117	Gm17167///Gm21158///Gm3893///Gm7819///Gm10590///Gm5859///4933409K07Rik	predicted gene 17167///predicted gene, 21158///predicted gene 3893///predicted gene 7819///predicted gene 10590///predicted pseudogene 5859///RIKEN cDNA 4933409K07 gene
10603346	6.42e-08	4.58e-10	-12.4591	13.3918	-1.10683	Plp2	proteolipid protein 2
10504178	6.26e-08	4.44e-10	-12.4847	13.3795	-1.8123	Gm17167///Gm21158///Gm3893///Gm7819///Gm10590///Gm5859///4933409K07Rik	predicted gene 17167///predicted gene, 21158///predicted gene 3893///predicted gene 7819///predicted gene 10590///predicted pseudogene 5859///RIKEN cDNA 4933409K07 gene
10399908	6.62e-08	4.74e-10	-12.4315	13.3661	-1.18742	Prkar2b	protein kinase, cAMP dependent regulatory, type II beta
10568392	6.42e-08	4.57e-10	-12.461	13.342	-1.11781	Rgs10	regulator of G-protein signalling 10
10366476	6.74e-08	4.86e-10	12.4132	13.2979	0.994541	Ptprb	protein tyrosine phosphatase, receptor type, B
10399470	6.9e-08	5.03e-10	-12.3845	13.2958	-0.985169	Trib2	tribbles pseudokinase 2
10411359	6.9e-08	5.05e-10	-12.3825	13.2942	-1.06872	Plp2	proteolipid protein 2
10547657	6.9e-08	5.04e-10	-12.3831	13.291	-1.22634	C3ar1	complement component 3a receptor 1
10500666	7.07e-08	5.19e-10	-12.3607	13.2758	-0.804405	Ptgfrn	prostaglandin F2 receptor negative regulator
10363224	7.46e-08	5.52e-10	12.3124	13.2165	1.63367	Fabp7	fatty acid binding protein 7, brain
10442816	6.9e-08	5.02e-10	12.386	13.2041	0.611958	Lmf1	lipase maturation factor 1
10575976	7.54e-08	5.59e-10	-12.3011	13.1984	-0.892921	Crispld2	cysteine-rich secretory protein LCCL domain containing 2
10412345	7.55e-08	5.65e-10	-12.294	13.1953	-1.20635	Parp8	poly (ADP-ribose) polymerase family, member 8
10503399	5.66e-08	3.95e-10	-12.5784	13.1928	-0.376291	Myl6	myosin, light polypeptide 6, alkali, smooth muscle and non-muscle
10368270	5.25e-08	3.57e-10	-12.6583	13.1662	-0.320482	Rps12	ribosomal protein S12
10546454	7.61e-08	5.79e-10	-12.2738	13.1652	-1.1853	Adamts9	a disintegrin-like and metallopeptidase (reprolysin type) with thrombospondin type 1 motif, 9
10527638	7.58e-08	5.7e-10	-12.287	13.1557	-1.0061	Alox5ap	arachidonate 5-lipoxygenase activating protein
10504123	7.61e-08	5.8e-10	-12.2729	13.1128	-1.7201	Gm17167///Gm21158///Gm3893///Gm7819///Gm10590///Gm5859///4933409K07Rik	predicted gene 17167///predicted gene, 21158///predicted gene 3893///predicted gene 7819///predicted gene 10590///predicted pseudogene 5859///RIKEN cDNA 4933409K07 gene
10504125	7.61e-08	5.8e-10	-12.2729	13.1128	-1.7201	Gm17167///Gm21158///Gm3893///Gm7819///Gm10590///Gm5859///4933409K07Rik	predicted gene 17167///predicted gene, 21158///predicted gene 3893///predicted gene 7819///predicted gene 10590///predicted pseudogene 5859///RIKEN cDNA 4933409K07 gene
10475804	8.2e-08	6.32e-10	-12.2051	13.0738	-1.08364	Gpat2	glycerol-3-phosphate acyltransferase 2, mitochondrial
10465424	8.11e-08	6.2e-10	-12.2201	13.0721	-0.516989	Gm14964	predicted gene 14964
10593123	8.16e-08	6.26e-10	-12.2124	13.0664	-1.34375	Tagln	transgelin
10467258	8.35e-08	6.46e-10	-12.1882	13.0579	-1.18399	Myof	myoferlin
10516943	7.54e-08	5.62e-10	-12.2977	13.0005	-0.656509	Atpif1	ATPase inhibitory factor 1
10504121	8.38e-08	6.5e-10	-12.1829	12.9971	-1.6856	Gm17167///Gm21158///Gm3893///Gm7819///Gm10590///Gm5859///4933409K07Rik	predicted gene 17167///predicted gene, 21158///predicted gene 3893///predicted gene 7819///predicted gene 10590///predicted pseudogene 5859///RIKEN cDNA 4933409K07 gene
10518546	8.42e-08	6.56e-10	12.1759	12.9712	0.497107	Pex14	peroxisomal biogenesis factor 14
10544273	9.28e-08	7.28e-10	-12.0947	12.9465	-1.49335	Clec5a	C-type lectin domain family 5, member a
10523095	7.61e-08	5.8e-10	12.2723	12.9332	0.468593	Afm	afamin
10461614	9.56e-08	7.58e-10	-12.0636	12.8958	-1.4451	Ms4a6c	membrane-spanning 4-domains, subfamily A, member 6C
10444236	1.03e-07	8.18e-10	-12.0042	12.8058	-1.14973	H2-DMb2///H2-DMb1	histocompatibility 2, class II, locus Mb2///histocompatibility 2, class II, locus Mb1
10604961	1.05e-07	8.37e-10	-11.9868	12.7985	-1.33946	Gabra3	gamma-aminobutyric acid (GABA) A receptor, subunit alpha 3
10592847	7.38e-08	5.44e-10	-12.3236	12.7307	-0.307027	Myl6///Myl6	myosin, light polypeptide 6, alkali, smooth muscle and non-muscle///myosin, light polypeptide 6, alkali, smooth muscle and non-muscle
10608724	1.12e-07	9.07e-10	-11.9253	12.7129	-1.1793
10456545	1.12e-07	9.04e-10	-11.9276	12.711	-1.32748	Ccdc68	coiled-coil domain containing 68
10422608	1.15e-07	9.34e-10	-11.9023	12.687	-1.10776	Oxct1	3-oxoacid CoA transferase 1
10601854	1.05e-07	8.43e-10	-11.9811	12.6832	-0.600374	Wbp5	WW domain binding protein 5
10466210	1.17e-07	9.54e-10	-11.8863	12.6698	-1.12175	Ms4a6d	membrane-spanning 4-domains, subfamily A, member 6D
10608658	8.53e-08	6.67e-10	-12.1629	12.6487	-0.326166
10376596	1.23e-07	1.01e-09	11.8404	12.5361	0.432235	Gid4	GID complex subunit 4, VID24 homolog
10494445	1.29e-07	1.06e-09	-11.8049	12.5296	-0.829489	Lix1l	Lix1-like
10344837	1.37e-07	1.14e-09	-11.7515	12.4804	-0.904152	Prex2	phosphatidylinositol-3,4,5-trisphosphate-dependent Rac exchange factor 2
10384985	1.36e-07	1.13e-09	-11.7564	12.4747	-0.607431	Rhbdf1	rhomboid 5 homolog 1
10571657	9.39e-08	7.39e-10	12.083	12.4744	0.654492	Acsl1	acyl-CoA synthetase long-chain family member 1
10480751	9.5e-08	7.51e-10	12.0708	12.4742	0.369064	C8g	complement component 8, gamma polypeptide
10497265	1.37e-07	1.15e-09	-11.7451	12.4405	-0.91733	Fabp4	fatty acid binding protein 4, adipocyte
10579894	1.49e-07	1.25e-09	11.6786	12.411	1.00816	Hhip	Hedgehog-interacting protein
10350173	1.46e-07	1.22e-09	-11.699	12.406	-1.02052	Tnnt2	troponin T2, cardiac
10372410	1.57e-07	1.33e-09	-11.635	12.3407	-0.935568	Glipr1	GLI pathogenesis-related 1 (glioma)
10413928	1.55e-07	1.31e-09	-11.6457	12.3387	-0.862647	1810011H11Rik	RIKEN cDNA 1810011H11 gene
10461622	1.6e-07	1.36e-09	-11.6177	12.3125	-1.6958	Ms4a6b	membrane-spanning 4-domains, subfamily A, member 6B
10581388	1.15e-07	9.31e-10	11.9046	12.2847	0.613401	Lcat	lecithin cholesterol acyltransferase
10442616	1.15e-07	9.33e-10	11.9033	12.2145	0.346551	Hagh	hydroxyacyl glutathione hydrolase
10601659	1.76e-07	1.5e-09	-11.543	12.2077	-1.35465	Srpx2	sushi-repeat-containing protein, X-linked 2
10438445	1.81e-07	1.55e-09	-11.5205	12.1669	-1.08312	Klhl6	kelch-like 6
10358389	1.87e-07	1.61e-09	-11.4886	12.1454	-1.27187	Rgs2	regulator of G-protein signaling 2
10375307	1.86e-07	1.6e-09	-11.4934	12.1346	-0.77964	C1qtnf2	C1q and tumor necrosis factor related protein 2
10606609	1.94e-07	1.69e-09	-11.4554	12.108	-1.56955	Tspan6	tetraspanin 6
10364072	1.94e-07	1.68e-09	-11.4596	12.0949	-0.960247	Ggt5	gamma-glutamyltransferase 5
10573234	2.01e-07	1.75e-09	-11.4271	12.0487	-0.78696	Adgrl1	adhesion G protein-coupled receptor L1
10565456	2.04e-07	1.78e-09	-11.4143	12.0395	-0.853885	Prss23	protease, serine 23
10552418	1.31e-07	1.08e-09	11.7898	12.0254	0.299317	Etfb	electron transferring flavoprotein, beta polypeptide
10597531	2.15e-07	1.88e-09	-11.3732	11.9732	-1.08953	Rbms3	RNA binding motif, single stranded interacting protein
10453049	2.23e-07	1.98e-09	-11.3348	11.9281	-1.41298	Cdc42ep3	CDC42 effector protein (Rho GTPase binding) 3
10473022	2.23e-07	2e-09	-11.3304	11.9122	-1.05268	Plp2	proteolipid protein 2
10376715	2.23e-07	1.98e-09	11.338	11.9111	0.535459	Mief2	mitochondrial elongation factor 2
10461629	2.23e-07	2e-09	-11.3305	11.9092	-1.32355	Ms4a4d	membrane-spanning 4-domains, subfamily A, member 4D
10463355	2.25e-07	2.03e-09	-11.3196	11.9024	-1.1918	Scd2	stearoyl-Coenzyme A desaturase 2
10563116	2.22e-07	1.96e-09	-11.3454	11.8981	-0.662721	Flt3l	FMS-like tyrosine kinase 3 ligand
10556018	2.27e-07	2.05e-09	-11.3099	11.8454	-1.13145
10399751	2.25e-07	2.03e-09	-11.3187	11.7889	-0.805654	Colec11	collectin sub-family member 11
10596704	2.2e-07	1.94e-09	-11.3521	11.7729	-0.616649	Gnai2	guanine nucleotide binding protein (G protein), alpha inhibiting 2
10420011	1.86e-07	1.59e-09	-11.4979	11.7494	-0.365932	Myl6///Myl6	myosin, light polypeptide 6, alkali, smooth muscle and non-muscle///myosin, light polypeptide 6, alkali, smooth muscle and non-muscle
10438405	2.68e-07	2.48e-09	-11.1713	11.7277	-1.05785	Iglv1///Iglc1///Iglv2///2010309G21Rik///Iglv1	immunoglobulin lambda variable 1///immunoglobulin lambda constant 1///immunoglobulin lambda variable 2///RIKEN cDNA 2010309G21 gene///immunoglobulin lambda variable 1
10397645	2.64e-07	2.42e-09	-11.1881	11.7258	-1.62059	Gpr65	G-protein coupled receptor 65
10532741	2.65e-07	2.43e-09	-11.1848	11.7232	-1.4418	Tmem119	transmembrane protein 119
10436456	2.31e-07	2.09e-09	-11.2956	11.7215	-0.703441	Pros1	protein S (alpha)
10466712	2.77e-07	2.58e-09	-11.142	11.6714	-1.36031	Mamdc2	MAM domain containing 2
10434165	2.65e-07	2.45e-09	-11.1808	11.6699	-0.733305	Arvcf	armadillo repeat gene deleted in velo-cardio-facial syndrome
10381514	2.74e-07	2.54e-09	11.1538	11.6545	0.696155	Cd300lg	CD300 molecule like family member G
10449657	2.57e-07	2.35e-09	-11.2102	11.6348	-2.8061	Tff3	trefoil factor 3, intestinal
10603860	2.79e-07	2.6e-09	11.1365	11.6297	1.42497	Cfp	complement factor properdin
10372648	2.48e-07	2.26e-09	-11.2394	11.5959	-1.76093	Lyz2	lysozyme 2
10497358	3.06e-07	2.89e-09	-11.0602	11.5719	-0.982446	LOC100038947///Sirpb1b///Sirpb1a	signal-regulatory protein beta 1-like///signal-regulatory protein beta 1B///signal-regulatory protein beta 1A
10534303	3.08e-07	2.92e-09	-11.0522	11.5541	-0.78459	Lat2	linker for activation of T cells family, member 2
10557895	3.11e-07	2.95e-09	-11.0438	11.5471	-0.862611	Itgax	integrin alpha X
10546450	3.11e-07	2.96e-09	-11.0422	11.5237	-1.47123	Adamts9	a disintegrin-like and metallopeptidase (reprolysin type) with thrombospondin type 1 motif, 9
10392560	3.16e-07	3.06e-09	-11.0192	11.4992	-1.10679	Abca9	ATP-binding cassette, sub-family A (ABC1), member 9
10377319	3.16e-07	3.06e-09	-11.0182	11.4695	-1.00468	Myh10	myosin, heavy polypeptide 10, non-muscle
10342051	2.35e-07	2.14e-09	-11.2804	11.4639	-0.457399
10352320	3.12e-07	2.99e-09	11.035	11.4637	0.58766	Tmem63a	transmembrane protein 63a
10416215	3.24e-07	3.16e-09	-10.9957	11.4584	-0.942258	Gm21451///Loxl2	predicted gene, 21451///lysyl oxidase-like 2
10590909	3.31e-07	3.23e-09	-10.9802	11.4515	-1.29233	Endod1	endonuclease domain containing 1
10391332	3.31e-07	3.24e-09	-10.9766	11.4187	-1.10644	Ptrf	polymerase I and transcript release factor
10404606	3.32e-07	3.27e-09	-10.9706	11.3557	-1.33862	Ly86	lymphocyte antigen 86
10585932	3.32e-07	3.27e-09	-10.9708	11.3481	-0.694215	Pkm	pyruvate kinase, muscle
10498935	3.75e-07	3.74e-09	-10.8734	11.2958	-1.40921	Gucy1b3	guanylate cyclase 1, soluble, beta 3
10514912	3.24e-07	3.15e-09	10.9982	11.2939	1.22301	Dio1	deiodinase, iodothyronine, type I
10572747	3.48e-07	3.45e-09	-10.9326	11.2918	-0.649029	Tpm4	tropomyosin 4
10494817	3.78e-07	3.78e-09	-10.8655	11.2633	-1.3221	Ngf	nerve growth factor
10517169	3.67e-07	3.65e-09	-10.8923	11.2429	-1.09419	Sh3bgrl3	SH3 domain binding glutamic acid-rich protein-like 3
10423011	3.04e-07	2.87e-09	11.0652	11.226	0.540108	Ugt3a2	UDP glycosyltransferases 3 family, polypeptide A2
10492021	4.08e-07	4.12e-09	10.8048	11.2199	1.24943	Postn	periostin, osteoblast specific factor
10452485	3.93e-07	3.95e-09	-10.8344	11.2159	-1.2049	Rab31	RAB31, member RAS oncogene family
10598626	3.7e-07	3.68e-09	10.8859	11.21	1.26785	Tspan7	tetraspanin 7
10607395	3.92e-07	3.94e-09	-10.837	11.1823	-0.671111	Mageh1	melanoma antigen, family H, 1
10420899	2.89e-07	2.7e-09	-11.1086	11.1808	-0.429202	Gulo	gulonolactone (L-) oxidase
10384398	4.18e-07	4.25e-09	-10.7833	11.1718	-0.850998	Grb10	growth factor receptor bound protein 10
10466606	4.08e-07	4.13e-09	-10.8037	11.1716	-1.61422	Anxa1	annexin A1
10484307	4.18e-07	4.25e-09	-10.7826	11.1684	-1.52733	Frzb	frizzled-related protein
10554574	4.18e-07	4.27e-09	-10.7801	11.1358	-0.833261	Tm6sf1	transmembrane 6 superfamily member 1
10370180	4.19e-07	4.29e-09	-10.777	11.1243	-0.831605	Col6a2	collagen, type VI, alpha 2
10380477	4.23e-07	4.34e-09	-10.7675	11.1171	-0.684019	Ppp1r9b	protein phosphatase 1, regulatory subunit 9B
10560190	4.34e-07	4.49e-09	-10.7437	11.1127	-1.18075	Ehd2	EH-domain containing 2
10550332	4.33e-07	4.47e-09	-10.7478	11.0987	-1.009	Slc1a5	solute carrier family 1 (neutral amino acid transporter), member 5
10420935	3.16e-07	3.04e-09	11.024	11.0252	0.417923	Ephx2	epoxide hydrolase 2, cytoplasmic
10598612	3.41e-07	3.37e-09	10.9488	11.0208	0.468616	Otc	ornithine transcarbamylase
10517967	4.77e-07	5.04e-09	-10.6628	10.9961	-0.851172	Fblim1	filamin binding LIM protein 1
10477920	4.76e-07	5.01e-09	-10.6671	10.9874	-1.01245	Myl9	myosin, light polypeptide 9, regulatory
10582231	4.39e-07	4.55e-09	10.7338	10.977	0.957144	Fbxo31	F-box protein 31
10369264	4.6e-07	4.8e-09	10.6961	10.9699	0.906104	Oit3	oncoprotein induced transcript 3
10556456	4.58e-07	4.77e-09	-10.7013	10.9599	-0.81997	Tead1	TEA domain family member 1
10441753	2.94e-07	2.76e-09	11.093	10.9528	0.222793	Plg	plasminogen
10385236	4.67e-07	4.88e-09	-10.6844	10.9218	-0.685624	Gm6644///Akr1b3	Akr1b3 pseudogene///aldo-keto reductase family 1, member B3 (aldose reductase)
10494643	3.12e-07	2.98e-09	11.0365	10.9029	0.402789	Hmgcs2	3-hydroxy-3-methylglutaryl-Coenzyme A synthase 2
10600852	5.25e-07	5.7e-09	-10.5757	10.8859	-1.457	F630028O10Rik	RIKEN cDNA F630028O10 gene
10546891	4.87e-07	5.15e-09	-10.6473	10.8803	-0.605525	Camk1	calcium/calmodulin-dependent protein kinase I
10360270	5.25e-07	5.64e-09	-10.5827	10.8665	-0.736819	Atp1a2	ATPase, Na+/K+ transporting, alpha 2 polypeptide
10358224	5.25e-07	5.65e-09	-10.5816	10.8498	-0.91162	Ptprc	protein tyrosine phosphatase, receptor type, C
10362201	4.99e-07	5.3e-09	-10.6262	10.8362	-1.69608	Ctgf	connective tissue growth factor
10428517	5.65e-07	6.19e-09	-10.5175	10.8252	-1.16163	Csmd3	CUB and Sushi multiple domains 3
10493831	5.37e-07	5.85e-09	-10.5578	10.823	-2.97655	S100a8	S100 calcium binding protein A8 (calgranulin A)
10597518	5.25e-07	5.67e-09	-10.5788	10.808	-0.719462	Tgfbr2	transforming growth factor, beta receptor II
10581865	5e-07	5.34e-09	10.6216	10.8034	0.499129	Ldhd	lactate dehydrogenase D
10493891	4.76e-07	5e-09	-10.6674	10.7457	-0.434409	Ywhaz	tyrosine 3-monooxygenase/tryptophan 5-monooxygenase activation protein, zeta polypeptide
10553833	5.78e-07	6.39e-09	-10.4954	10.7392	-0.956415	Ndn	necdin
10464572	4.3e-07	4.42e-09	10.7545	10.7069	0.30519	Ndufv1	NADH dehydrogenase (ubiquinone) flavoprotein 1
10527940	6.02e-07	6.75e-09	-10.4573	10.7053	-1.00429	Cdk14	cyclin-dependent kinase 14
10436841	5.71e-07	6.27e-09	-10.5086	10.7038	-0.742568	Il10rb	interleukin 10 receptor, beta
10529313	5.43e-07	5.94e-09	10.5464	10.7023	0.42909	Letm1///Letm1	leucine zipper-EF-hand containing transmembrane protein 1///leucine zipper-EF-hand containing transmembrane protein 1
10421697	5.83e-07	6.48e-09	-10.4865	10.686	-0.857446	Lacc1	laccase (multicopper oxidoreductase) domain containing 1
10535043	5.9e-07	6.59e-09	-10.4747	10.6745	-0.791716	Pdgfa	platelet derived growth factor, alpha
10510172	5.9e-07	6.58e-09	-10.4755	10.6735	-0.983683	Hmgb2	high mobility group box 2
10525516	6.21e-07	7.04e-09	-10.4286	10.6684	-0.796035	Wdr66	WD repeat domain 66
10523451	6.01e-07	6.72e-09	-10.4604	10.6487	-1.12117	Anxa3	annexin A3
10484283	6.69e-07	7.69e-09	-10.3673	10.5887	-0.795157	Pde1a	phosphodiesterase 1A, calmodulin-dependent
10349580	5e-07	5.33e-09	10.6229	10.5567	0.595187	Pigr	polymeric immunoglobulin receptor
10507784	6.18e-07	6.99e-09	-10.4332	10.5566	-0.508078	Ppt1	palmitoyl-protein thioesterase 1
10423005	5.78e-07	6.37e-09	10.4981	10.5275	1.19646	Ugt3a1	UDP glycosyltransferases 3 family, polypeptide A1
10530692	6.61e-07	7.58e-09	10.377	10.5189	1.05049	Kdr	kinase insert domain protein receptor
10512470	6.85e-07	7.94e-09	-10.3451	10.5134	-1.20837	Cd72	CD72 antigen
10451679	7.1e-07	8.27e-09	-10.3175	10.5121	-1.11503	Daam2	dishevelled associated activator of morphogenesis 2
10500283	6.33e-07	7.23e-09	10.4104	10.5047	1.1117	Car14	carbonic anhydrase 14
10361887	6.13e-07	6.92e-09	10.4409	10.4921	0.460439	Perp	PERP, TP53 apoptosis effector
10532586	7.32e-07	8.6e-09	-10.29	10.4665	-1.30054	Myo18b	myosin XVIIIb
10444459	7.14e-07	8.35e-09	-10.311	10.4417	-1.42459	Tnxb	tenascin XB
10386171	5.17e-07	5.54e-09	10.596	10.4316	0.259446	Ndufs3	NADH dehydrogenase (ubiquinone) Fe-S protein 3
10461728	6.84e-07	7.91e-09	10.3483	10.4019	1.36905	Gm4952	predicted gene 4952
10349876	7.36e-07	8.67e-09	-10.2849	10.3867	-0.975807	Plekha6	pleckstrin homology domain containing, family A member 6
10481186	5.25e-07	5.68e-09	10.5777	10.3587	0.490294	Sardh	sarcosine dehydrogenase
10585214	7.69e-07	9.1e-09	-10.2516	10.3487	-0.617825	Cryab	crystallin, alpha B
10364675	4.98e-07	5.28e-09	-10.6288	10.347	-0.364558	Gpx4	glutathione peroxidase 4
10417601	5.82e-07	6.45e-09	-10.4897	10.3462	-0.343378	Gm12504///Ptma	prothymosin alpha pseudogene///prothymosin alpha
10387768	5.4e-07	5.89e-09	10.5528	10.3448	0.357009	Acadvl	acyl-Coenzyme A dehydrogenase, very long chain
10471929	8.33e-07	1.01e-08	-10.18	10.3331	-0.957956	Arhgap15	Rho GTPase activating protein 15
10394538	7.08e-07	8.23e-09	-10.3209	10.3017	-0.905818	Acaca	acetyl-Coenzyme A carboxylase alpha
10582287	7.14e-07	8.36e-09	10.3094	10.3017	0.649791	Car5a	carbonic anhydrase 5a, mitochondrial
10429114	8.38e-07	1.02e-08	-10.1735	10.2966	-1.27351	Tmem71	transmembrane protein 71
10487645	8.33e-07	1.01e-08	-10.1793	10.2898	-1.2302	Cpxm1	carboxypeptidase X 1 (M14 family)
10579468	8.24e-07	9.96e-09	-10.1896	10.2872	-0.896747	Haus8	4HAUS augmin-like complex, subunit 8
10402353	7.91e-07	9.44e-09	-10.2264	10.2866	-0.945646	Ifi27l2b	interferon, alpha-inducible protein 27 like 2B
10570068	8.05e-07	9.66e-09	-10.2106	10.2834	-0.844119	Col4a2	collagen, type IV, alpha 2
10480347	8.6e-07	1.05e-08	-10.1524	10.2267	-1.0054	Pip4k2a	phosphatidylinositol-5-phosphate 4-kinase, type II, alpha
10348558	7.89e-07	9.39e-09	10.2302	10.2231	0.446327	Scly	selenocysteine lyase
10576034	8.59e-07	1.05e-08	-10.155	10.2129	-0.645513	Irf8	interferon regulatory factor 8
10507163	7.14e-07	8.37e-09	10.3086	10.2001	1.79499	Cyp4a10	cytochrome P450, family 4, subfamily a, polypeptide 10
10551614	6.29e-07	7.14e-09	10.4182	10.1836	0.50436	Ech1	enoyl coenzyme A hydratase 1, peroxisomal
10460947	9.17e-07	1.13e-08	-10.1041	10.1787	-0.846499	Pygm	muscle glycogen phosphorylase
10363622	7.94e-07	9.51e-09	10.2213	10.1729	0.641876	Pbld2	phenazine biosynthesis-like protein domain containing 2
10507177	7.74e-07	9.19e-09	10.2452	10.1581	1.75566	Cyp4a32///Cyp4a31///Cyp4a10	cytochrome P450, family 4, subfamily a, polypeptide 32///cytochrome P450, family 4, subfamily a, polypeptide 31///cytochrome P450, family 4, subfamily a, polypeptide 10
10458314	9.43e-07	1.17e-08	-10.0808	10.1293	-1.02665	Tmem173	transmembrane protein 173
10599348	9.9e-07	1.24e-08	-10.0398	10.1068	-1.07216	Gria3	glutamate receptor, ionotropic, AMPA3 (alpha 3)
10593856	9.46e-07	1.18e-08	-10.0772	10.09	-0.745798	Peak1	pseudopodium-enriched atypical kinase 1
10461721	8.79e-07	1.08e-08	-10.1354	10.0853	-1.33183	Mpeg1	macrophage expressed gene 1
10576246	6.13e-07	6.91e-09	-10.4415	10.0827	-0.279333	Nol11///Rps12	nucleolar protein 11///ribosomal protein S12
10567299	9.71e-07	1.21e-08	-10.0567	10.0826	-0.573661	Itpripl2	inositol 1,4,5-triphosphate receptor interacting protein-like 2
10373396	6.55e-07	7.49e-09	-10.3854	10.0796	-0.334639	Myl6///Myl6	myosin, light polypeptide 6, alkali, smooth muscle and non-muscle///myosin, light polypeptide 6, alkali, smooth muscle and non-muscle
10599200	6.32e-07	7.2e-09	10.4131	10.0646	0.447184	Pgrmc1	progesterone receptor membrane component 1
10355050	9.25e-07	1.14e-08	-10.0971	10.051	-0.907612	Raph1	Ras association (RalGDS/AF-6) and pleckstrin homology domains 1
10601161	6.7e-07	7.72e-09	10.3647	10.0431	0.441192	Gjb1	gap junction protein, beta 1
10476395	1.01e-06	1.27e-08	10.0246	10.041	1.10167	Bmp2	bone morphogenetic protein 2
10556491	1.04e-06	1.32e-08	-9.99735	10.0374	-0.914765	Far1	fatty acyl CoA reductase 1
10554129	1.05e-06	1.35e-08	-9.98576	10.0219	-0.876518	B130024G19Rik	RIKEN cDNA B130024G19 gene
10364593	1.02e-06	1.29e-08	-10.0137	10.021	-0.913131	Cnn2	calponin 2
10589438	9.9e-07	1.24e-08	-10.042	10.02	-0.499485	Map4	microtubule-associated protein 4
10403352	1.03e-06	1.32e-08	-10.0011	10.0082	-1.17081	Klf6	Kruppel-like factor 6
10375121	9.41e-07	1.16e-08	-10.0841	9.99153	-0.796707	C530030P08Rik	RIKEN cDNA C530030P08 gene
10355984	1.01e-06	1.27e-08	-10.0238	9.9824	-0.951694	Serpine2	serine (or cysteine) peptidase inhibitor, clade E, member 2
10403842	1.11e-06	1.44e-08	-9.94287	9.96287	-0.766039	Elmo1	engulfment and cell motility 1
10379184	9.58e-07	1.19e-08	10.0673	9.94093	0.504101	Slc46a1	solute carrier family 46, member 1
10428698	9.9e-07	1.24e-08	-10.039	9.92455	-0.524208	Sntb1	syntrophin, basic 1
10424140	1.02e-06	1.29e-08	-10.0155	9.89053	-1.18506	Col14a1	collagen, type XIV, alpha 1
10393058	8.79e-07	1.08e-08	-10.1343	9.88966	-0.378692	Gm6485///H3f3b	predicted gene 6485///H3 histone, family 3B
10418193	1.03e-06	1.31e-08	-10.0018	9.88775	-0.804047	Plac9b///Gm9780///Plac9a	placenta specific 9b///predicted gene 9780///placenta specific 9a
10423002	8.06e-07	9.71e-09	10.2074	9.85484	0.650085	Ugt3a2///Ugt3a1	UDP glycosyltransferases 3 family, polypeptide A2///UDP glycosyltransferases 3 family, polypeptide A1
10425287	1.24e-06	1.64e-08	-9.85569	9.83692	-1.13711	Kdelr3	KDEL (Lys-Asp-Glu-Leu) endoplasmic reticulum protein retention receptor 3
10445781	1.22e-06	1.59e-08	-9.87642	9.82435	-0.685289	Trem2	triggering receptor expressed on myeloid cells 2
10575961	1.09e-06	1.4e-08	9.9591	9.81528	0.508684	Usp10	ubiquitin specific peptidase 10
10497689	1.24e-06	1.63e-08	-9.85956	9.81394	-0.772668	Gnb4	guanine nucleotide binding protein (G protein), beta 4
10363000	7.48e-07	8.84e-09	-10.2716	9.8051	-0.354569	Gpx4	glutathione peroxidase 4
10497149	1.24e-06	1.63e-08	-9.85656	9.79357	-0.868881	Wls	wntless homolog (Drosophila)
10357436	1.24e-06	1.64e-08	-9.85496	9.77604	-0.808997	Mcm6	minichromosome maintenance complex component 6
10362245	1.22e-06	1.6e-08	-9.87183	9.76787	-0.6078	Epb41l2	erythrocyte membrane protein band 4.1 like 2
10464388	7.91e-07	9.45e-09	-10.2255	9.7554	-0.285276	Nol11///Rps12	nucleolar protein 11///ribosomal protein S12
10446986	1.2e-06	1.56e-08	-9.88608	9.74235	-0.497803	Crim1	cysteine rich transmembrane BMP regulator 1 (chordin like)
10388160	1.36e-06	1.83e-08	-9.78301	9.68859	-1.51123	Slc13a5	solute carrier family 13 (sodium-dependent citrate transporter), member 5
10529656	1.37e-06	1.84e-08	-9.77634	9.6845	-0.880614	Nsg1	neuron specific gene family member 1
10475625	1.34e-06	1.8e-08	-9.79245	9.66388	-1.13381	Eid1	EP300 interacting inhibitor of differentiation 1
10338347	1.04e-06	1.33e-08	-9.99667	9.65653	-0.494916
10589076	1.09e-06	1.39e-08	9.96219	9.63799	0.704157	Slc25a20	solute carrier family 25 (mitochondrial carnitine/acylcarnitine translocase), member 20
10463037	1.44e-06	1.99e-08	9.72687	9.62715	1.03043	Cyp2c39	cytochrome P450, family 2, subfamily c, polypeptide 39
10588899	8.15e-07	9.83e-09	10.1987	9.61716	0.257351	Gpx1	glutathione peroxidase 1
10572533	1.37e-06	1.85e-08	-9.77242	9.6085	-0.510447	Myo9b	myosin IXb
10591726	1.27e-06	1.68e-08	9.83818	9.60841	0.569434	Ecsit	ECSIT signalling integrator
10504137	1.37e-06	1.88e-08	-9.76437	9.59259	-1.78485	Gm10590	predicted gene 10590
10504201	1.37e-06	1.88e-08	-9.76437	9.59259	-1.78485	Gm10590	predicted gene 10590
10512350	1.37e-06	1.88e-08	-9.76437	9.59259	-1.78485	Gm10590	predicted gene 10590
10512352	1.37e-06	1.88e-08	-9.76437	9.59259	-1.78485	Gm10590	predicted gene 10590
10358454	1.13e-06	1.46e-08	-9.93321	9.58698	-0.734283	Rbm3	RNA binding motif protein 3
10544629	1.41e-06	1.94e-08	-9.74221	9.57922	-0.539934	Tra2a	transformer 2 alpha homolog (Drosophila)
10597461	1.45e-06	2.01e-08	-9.7188	9.56397	-0.615765	Cmtm7	CKLF-like MARVEL transmembrane domain containing 7
10542965	1.45e-06	2.02e-08	-9.71706	9.53767	-1.08488	Sgce	sarcoglycan, epsilon
10584600	1.6e-06	2.25e-08	-9.64508	9.53248	-0.896123
10372652	1.56e-06	2.18e-08	-9.66583	9.53204	-1.18002	Lyz1	lysozyme 1
10434845	1.33e-06	1.77e-08	9.80409	9.5271	0.530323	Il1rap	interleukin 1 receptor accessory protein
10436487	1.61e-06	2.28e-08	-9.63717	9.4878	-0.66608	Vgll3	vestigial like family member 3
10554789	1.36e-06	1.84e-08	9.7782	9.48691	0.811217	Ctsc	cathepsin C
10433278	1.41e-06	1.94e-08	9.74191	9.45202	0.411676	Dnaja3	DnaJ heat shock protein family (Hsp40) member A3
10373768	1.65e-06	2.35e-08	-9.61643	9.45152	-0.985902	Selm	selenoprotein M
10538150	1.34e-06	1.8e-08	-9.79153	9.44077	-0.625679	Tmem176a	transmembrane protein 176A
10399457	1.54e-06	2.15e-08	-9.67377	9.42025	-0.701116	Gm6644///Akr1b3	Akr1b3 pseudogene///aldo-keto reductase family 1, member B3 (aldose reductase)
10492964	1.58e-06	2.21e-08	9.65587	9.41976	2.85324	Cd5l	CD5 antigen-like
10431558	1.6e-06	2.26e-08	9.64265	9.4135	0.887154	Odf3b	outer dense fiber of sperm tails 3B
10507171	1.59e-06	2.23e-08	9.6503	9.40606	2.1338	Cyp4a31	cytochrome P450, family 4, subfamily a, polypeptide 31
10407481	1.72e-06	2.48e-08	-9.58182	9.39446	-1.0378	Pfkp	phosphofructokinase, platelet
10574204	1.62e-06	2.3e-08	-9.63009	9.37639	-0.530702	Arl2bp	ADP-ribosylation factor-like 2 binding protein
10352503	1.5e-06	2.09e-08	9.69389	9.36146	0.434416	Bpnt1	bisphosphate 3'-nucleotidase 1
10581308	1.16e-06	1.5e-08	-9.91404	9.35255	-0.327838	Myl6	myosin, light polypeptide 6, alkali, smooth muscle and non-muscle
10375578	1.75e-06	2.54e-08	9.56667	9.35097	0.761537	Flt4	FMS-like tyrosine kinase 4
10372028	1.76e-06	2.55e-08	9.56294	9.33734	0.976957	Plxnc1	plexin C1
10373093	1.78e-06	2.59e-08	-9.55406	9.33641	-0.801075	Dtx3	deltex 3, E3 ubiquitin ligase
10548905	1.82e-06	2.66e-08	-9.53549	9.32325	-0.75856	Eps8	epidermal growth factor receptor pathway substrate 8
10589196	1.29e-06	1.7e-08	9.82873	9.31793	0.392096	Uqcrc1	ubiquinol-cytochrome c reductase core protein 1
10514933	1.5e-06	2.09e-08	9.69476	9.31405	0.463775	Cpt2	carnitine palmitoyltransferase 2
10430324	1.33e-06	1.78e-08	9.80075	9.31115	0.452837	Tmprss6	transmembrane serine protease 6
10442625	1.48e-06	2.05e-08	9.70594	9.29719	0.783608	Igfals	insulin-like growth factor binding protein, acid labile subunit
10389025	1.78e-06	2.6e-08	-9.55195	9.29457	-0.644013	Myo1d	myosin ID
10494306	1.39e-06	1.9e-08	-9.75513	9.2909	-0.534239	Mcl1	myeloid cell leukemia sequence 1
10601857	1.82e-06	2.67e-08	-9.53343	9.28841	-0.761282	Ngfrap1	nerve growth factor receptor (TNFRSF16) associated protein 1
10576561	1.74e-06	2.51e-08	-9.57385	9.28533	-0.592201	Ntpcr	nucleoside-triphosphatase, cancer-related
10432527	1.86e-06	2.74e-08	-9.51588	9.28015	-0.779626	Cers5	ceramide synthase 5
10418180	1.66e-06	2.38e-08	-9.60784	9.27562	-0.778069	Plac9b///Gm9780///Plac9a	placenta specific 9b///predicted gene 9780///placenta specific 9a
10418205	1.66e-06	2.38e-08	-9.60784	9.27562	-0.778069	Plac9b///Gm9780///Plac9a	placenta specific 9b///predicted gene 9780///placenta specific 9a
10355958	1.66e-06	2.38e-08	9.60752	9.26084	0.344864	Ube2v1	ubiquitin-conjugating enzyme E2 variant 1
10392808	1.91e-06	2.84e-08	9.49321	9.25771	0.945039	Cd300ld	CD300 molecule like family member d
10347980	1.69e-06	2.43e-08	-9.59352	9.25725	-0.557708	Itm2c	integral membrane protein 2C
10524621	1.86e-06	2.74e-08	-9.51658	9.25441	-0.84067	Oasl2	2'-5' oligoadenylate synthetase-like 2
10351455	1.89e-06	2.81e-08	9.50092	9.23931	1.22947	Rgs5	regulator of G-protein signaling 5
10531544	1.89e-06	2.8e-08	9.50273	9.23199	0.633128	Paqr3	progestin and adipoQ receptor family member III
10427624	1.37e-06	1.85e-08	9.77291	9.23002	0.679083	Ugt3a2///Ugt3a1	UDP glycosyltransferases 3 family, polypeptide A2///UDP glycosyltransferases 3 family, polypeptide A1
10366337	1.65e-06	2.35e-08	-9.61622	9.22672	-0.666376	Nap1l1	nucleosome assembly protein 1-like 1
10580663	1.29e-06	1.71e-08	9.82769	9.20935	0.540384	Ces1f	carboxylesterase 1F
10484912	1.34e-06	1.8e-08	9.79095	9.19546	0.246256	Ndufs3	NADH dehydrogenase (ubiquinone) Fe-S protein 3
10546432	2.06e-06	3.13e-08	-9.43006	9.18409	-0.958853	Adamts9	a disintegrin-like and metallopeptidase (reprolysin type) with thrombospondin type 1 motif, 9
10541075	1.62e-06	2.3e-08	-9.6298	9.17081	-0.668265	Cxcl12	chemokine (C-X-C motif) ligand 12
10561956	1.27e-06	1.68e-08	-9.83693	9.16013	-0.286016	Nol11///Rps12	nucleolar protein 11///ribosomal protein S12
10375443	2.12e-06	3.23e-08	-9.41051	9.15545	-0.762263	Havcr2	hepatitis A virus cellular receptor 2
10550388	2.14e-06	3.27e-08	-9.40193	9.13887	-0.866612	Gng8	guanine nucleotide binding protein (G protein), gamma 8
10351293	2.08e-06	3.17e-08	-9.42253	9.11988	-1.50021	Dpt	dermatopontin
10479136	1.91e-06	2.84e-08	9.49331	9.11846	0.505524	Nelfcd	negative elongation factor complex member C/D, Th1l
10346150	2.16e-06	3.33e-08	-9.39141	9.11606	-1.67873	Tmeff2	transmembrane protein with EGF-like and two follistatin-like domains 2
10527441	1.78e-06	2.59e-08	-9.55449	9.11604	-0.486922	Arpc1b	actin related protein 2/3 complex, subunit 1B
10355464	1.4e-06	1.92e-08	9.75027	9.10634	0.488035	Pecr	peroxisomal trans-2-enoyl-CoA reductase
10519815	2.23e-06	3.45e-08	-9.36873	9.09035	-1.09958	Cacna2d1	calcium channel, voltage-dependent, alpha2/delta subunit 1
10387890	2.05e-06	3.1e-08	-9.43741	9.08733	-0.962863	Cxcl16	chemokine (C-X-C motif) ligand 16
10407211	1.96e-06	2.93e-08	-9.47418	9.08534	-0.986066	Plpp1	phospholipid phosphatase 1
10555550	1.98e-06	2.98e-08	9.46318	9.06918	0.622054	Clpb	ClpB caseinolytic peptidase B
10427336	2.15e-06	3.3e-08	-9.39677	9.06351	-0.824343	Nckap1l	NCK associated protein 1 like
10349661	2.28e-06	3.58e-08	-9.34476	9.05616	-0.84765	Rab7b	RAB7B, member RAS oncogene family
10435345	2.02e-06	3.03e-08	-9.45044	9.04741	-0.698167	Mylk	myosin, light polypeptide kinase
10483381	2.26e-06	3.51e-08	-9.35666	9.03672	-0.895777	Stk39	serine/threonine kinase 39
10375123	2.02e-06	3.06e-08	-9.44593	9.02207	-0.782986	C530030P08Rik	RIKEN cDNA C530030P08 gene
10344010	1.63e-06	2.32e-08	-9.62471	9.00579	-0.344223
10344981	2.51e-06	4.02e-08	-9.27048	8.965	-1.09258	Pi15	peptidase inhibitor 15
10373407	2.28e-06	3.57e-08	-9.34519	8.95495	-0.479881	Esyt1	extended synaptotagmin-like protein 1
10557862	2.44e-06	3.89e-08	-9.29176	8.95027	-0.986136	Itgam	integrin alpha M
10385353	2.14e-06	3.27e-08	9.40178	8.94099	0.467757	Adra1b	adrenergic receptor, alpha 1b
10603469	1.89e-06	2.79e-08	-9.50444	8.9388	-0.708719	Rbm3	RNA binding motif protein 3
10345777	2.57e-06	4.13e-08	-9.25256	8.92837	-0.752854	Il1rl2	interleukin 1 receptor-like 2
10592061	2.52e-06	4.04e-08	-9.26613	8.91988	-1.08118	Kcnj5	potassium inwardly-rectifying channel, subfamily J, member 5
10597996	2.57e-06	4.14e-08	-9.25065	8.91308	-0.890302	Xcr1	chemokine (C motif) receptor 1
10383168	2.24e-06	3.47e-08	-9.36326	8.91222	-0.771195
10585010	1.93e-06	2.88e-08	-9.48516	8.91053	-1.05241	Apoa4	apolipoprotein A-IV
10452643	2.02e-06	3.06e-08	-9.44574	8.90596	-0.406986	Myl12a	myosin, light chain 12A, regulatory, non-sarcomeric
10438530	2.23e-06	3.43e-08	9.37167	8.89861	0.562501	Clcn2	chloride channel, voltage-sensitive 2
10451291	2.26e-06	3.52e-08	9.35489	8.89594	1.4848	Slc22a7	solute carrier family 22 (organic anion transporter), member 7
10397148	2.43e-06	3.85e-08	9.297	8.88712	1.72718	Acot1	acyl-CoA thioesterase 1
10383202	2.3e-06	3.6e-08	-9.33977	8.87242	-0.80607
10526630	2.05e-06	3.1e-08	9.43664	8.86307	0.434651	Tfr2	transferrin receptor 2
10342646	2.25e-06	3.5e-08	9.35924	8.84148	0.43947
10496359	2.64e-06	4.29e-08	-9.2285	8.83028	-1.15616	Emcn	endomucin
10508663	2.39e-06	3.79e-08	-9.3084	8.82533	-0.966583	Laptm5	lysosomal-associated protein transmembrane 5
10587231	2.49e-06	3.98e-08	-9.27603	8.81396	-0.955387	Bmp5	bone morphogenetic protein 5
10564857	1.95e-06	2.92e-08	-9.47589	8.81059	-0.552572	Idh2	isocitrate dehydrogenase 2 (NADP+), mitochondrial
10457475	2.23e-06	3.44e-08	9.37	8.80495	0.728108	Abhd3	abhydrolase domain containing 3
10444229	2.61e-06	4.21e-08	-9.24004	8.79282	-0.992992	H2-DMa	histocompatibility 2, class II, locus DMa
10383194	2.49e-06	3.97e-08	-9.27765	8.7757	-0.715574
10603583	2.8e-06	4.64e-08	-9.17951	8.77549	-1.13162	Srpx	sushi-repeat-containing protein
10571860	2.67e-06	4.34e-08	-9.22084	8.77536	-0.654361	Hand2	heart and neural crest derivatives expressed transcript 2
10486172	2.38e-06	3.77e-08	9.31124	8.75835	0.573103	Rmdn3	regulator of microtubule dynamics 3
10351414	2.26e-06	3.52e-08	9.35511	8.7348	0.456027	Aldh9a1	aldehyde dehydrogenase 9, subfamily A1
10551554	2.77e-06	4.58e-08	9.1873	8.72521	0.524311	Sars2	seryl-aminoacyl-tRNA synthetase 2
10480714	2.7e-06	4.41e-08	-9.2109	8.72319	-1.27054	Uap1l1	UDP-N-acteylglucosamine pyrophosphorylase 1-like 1
10599696	2.89e-06	4.82e-08	-9.15453	8.71956	-1.11198	Ddx26b	DEAD/H (Asp-Glu-Ala-Asp/His) box polypeptide 26B
10369932	2.89e-06	4.82e-08	-9.15515	8.71702	-0.917844	Susd2	sushi domain containing 2
10383212	2.64e-06	4.27e-08	-9.231	8.71271	-0.786028
10489372	2.78e-06	4.6e-08	9.18411	8.71166	1.10161	Hnf4aos	hepatic nuclear factor 4 alpha, opposite strand
10544596	1.97e-06	2.95e-08	-9.4695	8.70731	-0.566374	Tmem176b	transmembrane protein 176B
10480145	2.57e-06	4.14e-08	-9.25106	8.69438	-0.528752	Rsu1	Ras suppressor protein 1
10430899	2.13e-06	3.26e-08	9.4044	8.67453	0.745128	Cyp2d40	cytochrome P450, family 2, subfamily d, polypeptide 40
10505438	1.84e-06	2.71e-08	9.52454	8.66459	0.378576	Orm1	orosomucoid 1
10496251	2.62e-06	4.24e-08	9.23646	8.66338	0.992697	Bdh2	3-hydroxybutyrate dehydrogenase, type 2
10521626	3.07e-06	5.17e-08	-9.11005	8.66152	-0.824533	Cc2d2a	coiled-coil and C2 domain containing 2A
10554269	2.69e-06	4.4e-08	-9.21309	8.66043	-0.727914	Abhd2	abhydrolase domain containing 2
10556113	2.32e-06	3.66e-08	-9.32991	8.62592	-0.72956	Rbm3	RNA binding motif protein 3
10347583	3.13e-06	5.29e-08	-9.09628	8.6255	-0.944676	Des	desmin
10351463	2.91e-06	4.86e-08	9.14909	8.62437	1.50971
10546919	2.91e-06	4.87e-08	9.14791	8.60689	0.668025	Rpusd3	RNA pseudouridylate synthase domain containing 3
10342196	2.77e-06	4.57e-08	-9.18869	8.60485	-0.740706
10489463	3.11e-06	5.25e-08	-9.10063	8.59642	-0.726804	Slpi	secretory leukocyte peptidase inhibitor
10373834	2.74e-06	4.52e-08	9.19608	8.59377	0.434649	Sec14l4	SEC14-like lipid binding 4
10499189	3.3e-06	5.68e-08	-9.05161	8.59035	-1.10956	Fcrls	Fc receptor-like S, scavenger receptor
10464594	2.88e-06	4.79e-08	-9.15856	8.57387	-0.717554	BC021614	cDNA sequence BC021614
10356262	3.18e-06	5.39e-08	-9.08485	8.56911	-0.661941	LOC101055758///LOC101055663///LOC671917///Gm7609///Sp100	component of Sp100-rs-like///component of Sp100-rs-like///component of Sp100-rs-like///predicted pseudogene 7609///nuclear antigen Sp100
10360506	3.29e-06	5.62e-08	-9.05795	8.56848	-0.822504	Akt3	thymoma viral proto-oncogene 3
10427310	2.68e-06	4.37e-08	-9.21718	8.56494	-0.579771	Gm10052///Gm5803///Gm5643///Hnrnpa1	heterogeneous nuclear ribonucleoprotein A1 pseudogene///predicted gene 5803///heterogeneous nuclear ribonucleoprotein A1 pseudogene///heterogeneous nuclear ribonucleoprotein A1
10563068	3.07e-06	5.17e-08	9.11109	8.56119	0.494813	Prrg2	proline-rich Gla (G-carboxyglutamic acid) polypeptide 2
10360391	3.22e-06	5.49e-08	-9.07282	8.54763	-0.957293	Ifi203	interferon activated gene 203
10457614	3.46e-06	6e-08	9.01734	8.52561	0.914912	Aqp4	aquaporin 4
10571870	3.22e-06	5.49e-08	-9.07332	8.51572	-0.934287	Hmgb2	high mobility group box 2
10406928	3.41e-06	5.92e-08	-9.02591	8.5082	-0.901592	Cd180	CD180 antigen
10606928	2.93e-06	4.91e-08	-9.14271	8.50636	-2.18123	Serpina7	serine (or cysteine) peptidase inhibitor, clade A (alpha-1 antiproteinase, antitrypsin), member 7
10498210	3.48e-06	6.08e-08	-9.00921	8.50407	-0.645223	Nbea	neurobeachin
10606355	3.47e-06	6.03e-08	-9.01407	8.50272	-1.55409	Cysltr1	cysteinyl leukotriene receptor 1
10599120	3.54e-06	6.21e-08	-8.99572	8.49063	-0.684064	Dock11	dedicator of cytokinesis 11
10348078	2.39e-06	3.78e-08	-9.30869	8.48853	-0.323628	Gm12504///Ptma	prothymosin alpha pseudogene///prothymosin alpha
10574471	3.18e-06	5.39e-08	-9.08448	8.48237	-0.60135	Cmtm3	CKLF-like MARVEL transmembrane domain containing 3
10378240	3.54e-06	6.25e-08	-8.99173	8.48022	-0.812968	P2rx1	purinergic receptor P2X, ligand-gated ion channel, 1
10413047	3.54e-06	6.24e-08	-8.99246	8.47885	-0.890603	Plau	plasminogen activator, urokinase
10545196	3.54e-06	6.26e-08	-8.99078	8.47833	-0.583356	Igkv4-59///Igkv4-77///Igkv4-72///Igkv4-68///Igkc///Igkv4-59///Igkv4-80///Igkv4-68	immunoglobulin kappa variable 4-59///immunoglobulin kappa variable 4-77///immunoglobulin kappa chain variable 4-72///immunoglobulin kappa variable 4-68///immunoglobulin kappa constant///immunoglobulin kappa variable 4-59///immunoglobulin kappa variable 4-80///immunoglobulin kappa variable 4-68
10592535	3.54e-06	6.23e-08	-8.99323	8.46293	-0.569265	Sorl1	sortilin-related receptor, LDLR class A repeats-containing
10546434	3.53e-06	6.18e-08	-8.99864	8.45473	-0.744797	Adamts9	a disintegrin-like and metallopeptidase (reprolysin type) with thrombospondin type 1 motif, 9
10414031	3.2e-06	5.43e-08	-9.07915	8.45397	-1.15891	Gdf2	growth differentiation factor 2
10604633	3.34e-06	5.76e-08	-9.0431	8.42754	-0.504882	Cxx1b///Cxx1a	CAAX box 1B///CAAX box 1A
10587107	3.76e-06	6.73e-08	-8.94577	8.42121	-0.662123	Myo5a	myosin VA
10419261	3.61e-06	6.4e-08	-8.97658	8.40968	-0.70355	Bmp4	bone morphogenetic protein 4
10381298	3.3e-06	5.67e-08	-9.05261	8.40948	-0.578639	Ramp2	receptor (calcitonin) activity modifying protein 2
10603354	3.48e-06	6.05e-08	9.01151	8.40173	0.465142	Magix	MAGI family member, X-linked
10463185	3.54e-06	6.22e-08	8.99414	8.39853	0.450704	Ubtd1	ubiquitin domain containing 1
10402428	3.41e-06	5.89e-08	-9.02831	8.36095	-1.41368	Serpina12	serine (or cysteine) peptidase inhibitor, clade A (alpha-1 antiproteinase, antitrypsin), member 12
10415176	2.73e-06	4.49e-08	9.19945	8.36086	0.504732	Dhrs4	dehydrogenase/reductase (SDR family) member 4
10461237	3.29e-06	5.64e-08	9.05628	8.35341	0.534318	Bscl2	Berardinelli-Seip congenital lipodystrophy 2 (seipin)
10554863	4.05e-06	7.29e-08	-8.89546	8.3409	-0.860525	Sytl2	synaptotagmin-like 2
10374406	3.96e-06	7.11e-08	-8.9111	8.32785	-0.566039	Cnrip1	cannabinoid receptor interacting protein 1
10445953	4.05e-06	7.3e-08	8.89463	8.31161	0.917892	Adgre4	adhesion G protein-coupled receptor E4
10461758	2.7e-06	4.43e-08	9.20872	8.30843	0.679889	Keg1	kidney expressed gene 1
10456522	3.84e-06	6.89e-08	-8.93114	8.30454	-0.576022	Tcf4	transcription factor 4
10434709	2.65e-06	4.31e-08	9.22622	8.2994	0.325402	Hrg	histidine-rich glycoprotein
10472923	3.53e-06	6.17e-08	8.99948	8.29243	0.542987	Ak4	adenylate kinase 4
10402394	2.31e-06	3.63e-08	9.33494	8.29035	0.249777	Serpina1d	serine (or cysteine) peptidase inhibitor, clade A, member 1D
10456699	2.3e-06	3.62e-08	9.3366	8.28384	0.286634	Acaa2	acetyl-Coenzyme A acyltransferase 2 (mitochondrial 3-oxoacyl-Coenzyme A thiolase)
10595371	4.35e-06	7.94e-08	-8.84323	8.25066	-1.24807	Hmgn3	high mobility group nucleosomal binding domain 3
10423293	3.74e-06	6.67e-08	-8.95088	8.22295	-0.82049	Myo10	myosin X
10388430	2.86e-06	4.76e-08	9.16289	8.22063	0.238778	Serpinf1	serine (or cysteine) peptidase inhibitor, clade F, member 1
10504127	4.27e-06	7.76e-08	-8.85704	8.20449	-1.17046	Gm21541///Gm1987///Gm13304///Gm10591///Ccl21b///Ccl21c///Ccl21a	predicted gene, 21541///predicted gene 1987///predicted gene 13304///predicted gene 10591///chemokine (C-C motif) ligand 21B (leucine)///chemokine (C-C motif) ligand 21C (leucine)///chemokine (C-C motif) ligand 21A (serine)
10504154	4.27e-06	7.76e-08	-8.85704	8.20449	-1.17046	Gm21541///Gm1987///Gm13304///Gm10591///Ccl21b///Ccl21c///Ccl21a	predicted gene, 21541///predicted gene 1987///predicted gene 13304///predicted gene 10591///chemokine (C-C motif) ligand 21B (leucine)///chemokine (C-C motif) ligand 21C (leucine)///chemokine (C-C motif) ligand 21A (serine)
10504183	4.27e-06	7.76e-08	-8.85704	8.20449	-1.17046	Gm21541///Gm1987///Gm13304///Gm10591///Ccl21b///Ccl21c///Ccl21a	predicted gene, 21541///predicted gene 1987///predicted gene 13304///predicted gene 10591///chemokine (C-C motif) ligand 21B (leucine)///chemokine (C-C motif) ligand 21C (leucine)///chemokine (C-C motif) ligand 21A (serine)
10512377	4.27e-06	7.76e-08	-8.85704	8.20449	-1.17046	Gm21541///Gm1987///Gm13304///Gm10591///Ccl21b///Ccl21c///Ccl21a	predicted gene, 21541///predicted gene 1987///predicted gene 13304///predicted gene 10591///chemokine (C-C motif) ligand 21B (leucine)///chemokine (C-C motif) ligand 21C (leucine)///chemokine (C-C motif) ligand 21A (serine)
10355536	3.64e-06	6.46e-08	-8.97067	8.20213	-0.820342	Tns1	tensin 1
10565958	4.35e-06	7.94e-08	-8.84304	8.20036	-0.895503	P2ry6	pyrimidinergic receptor P2Y, G-protein coupled, 6
10542911	4.27e-06	7.73e-08	-8.85928	8.18364	-0.922337	Samd9l	sterile alpha motif domain containing 9-like
10409434	3.54e-06	6.23e-08	8.99358	8.16744	0.414391	Lman2	lectin, mannose-binding 2
10366814	3.57e-06	6.33e-08	-8.98394	8.16514	-0.312198	Cdk4	cyclin-dependent kinase 4
10597969	3.68e-06	6.54e-08	-8.96293	8.15127	-0.588382	Gm10052///Gm5803///Gm5643///Hnrnpa1	heterogeneous nuclear ribonucleoprotein A1 pseudogene///predicted gene 5803///heterogeneous nuclear ribonucleoprotein A1 pseudogene///heterogeneous nuclear ribonucleoprotein A1
10588466	4.43e-06	8.12e-08	-8.82941	8.14987	-0.494938	Twf2	twinfilin actin binding protein 2
10362896	4.65e-06	8.6e-08	-8.79373	8.11415	-1.31707	Cd24a	CD24a antigen
10440419	4.39e-06	8.05e-08	-8.83472	8.08956	-0.88004	Gm7334///Btg3	B-cell translocation gene 3 pseudogene///B cell translocation gene 3
10419578	2.82e-06	4.67e-08	9.17455	8.07874	0.412255	Ndrg2	N-myc downstream regulated gene 2
10583021	4.94e-06	9.26e-08	-8.74807	8.06758	-1.1641	Pdgfd	platelet-derived growth factor, D polypeptide
10502552	5.08e-06	9.68e-08	-8.72107	8.03292	-1.30408	Clca3a1	chloride channel accessory 3A1
10497944	4.84e-06	9.01e-08	8.76513	8.01728	0.620692	Mfsd8	major facilitator superfamily domain containing 8
10510700	5.17e-06	9.91e-08	-8.70692	8.01644	-0.481338	Gpr153	G protein-coupled receptor 153
10566846	4.56e-06	8.38e-08	-8.8093	8.01547	-0.404287	Dennd5a	DENN/MADD domain containing 5A
10363860	4.96e-06	9.33e-08	-8.74398	8.00647	-0.564256	Slc16a9	solute carrier family 16 (monocarboxylic acid transporters), member 9
10367066	4.8e-06	8.91e-08	8.77176	8.00431	1.07887	Sdr9c7	4short chain dehydrogenase/reductase family 9C, member 7
10346764	5.18e-06	9.95e-08	-8.70428	7.99591	-0.593821	Abi2	abl-interactor 2
10400023	5.13e-06	9.8e-08	-8.71352	7.98813	-0.736195	Tspan13	tetraspanin 13
10586933	4.05e-06	7.28e-08	-8.89631	7.9851	-0.483619	Nedd4	neural precursor cell expressed, developmentally down-regulated 4
10534343	5.08e-06	9.68e-08	-8.72125	7.98288	-0.589991	Eln	elastin
10383196	4.88e-06	9.11e-08	-8.75799	7.98084	-0.709753
10545101	5.32e-06	1.03e-07	-8.6855	7.9769	-1.0731	Hpgds	hematopoietic prostaglandin D synthase
10355456	5.07e-06	9.62e-08	8.72493	7.97249	0.515979	Mreg	melanoregulin
10389207	5.03e-06	9.54e-08	-8.73034	7.96437	-0.877829	Ccl5	chemokine (C-C motif) ligand 5
10362941	4.59e-06	8.47e-08	8.80276	7.93705	0.338171	Prep	prolyl endopeptidase
10402708	5e-06	9.43e-08	-8.7372	7.9329	-0.972854	Ckb	creatine kinase, brain
10514088	5.54e-06	1.08e-07	-8.6555	7.93008	-0.80998	Frem1	Fras1 related extracellular matrix protein 1
10373202	4.39e-06	8.04e-08	8.8354	7.92532	0.365838	Shmt2	serine hydroxymethyltransferase 2 (mitochondrial)
10432652	5.3e-06	1.02e-07	8.68808	7.91967	0.568404	Cela1	chymotrypsin-like elastase family, member 1
10413615	3.3e-06	5.68e-08	9.05162	7.91463	0.410772	Itih4	inter alpha-trypsin inhibitor, heavy chain 4
10373334	3.73e-06	6.66e-08	8.95228	7.90913	1.85165	Hsd17b6	hydroxysteroid (17-beta) dehydrogenase 6
10601449	4.59e-06	8.47e-08	-8.80341	7.89985	-0.392273	Sh3bgrl	SH3-binding domain glutamic acid-rich protein like
10578123	4.88e-06	9.12e-08	-8.75789	7.89903	-0.472224	Rbpms///Rbpms	RNA binding protein gene with multiple splicing///RNA binding protein gene with multiple splicing
10389300	4.82e-06	8.97e-08	8.76793	7.89841	0.412842	Dhrs11	dehydrogenase/reductase (SDR family) member 11
10381683	4.94e-06	9.29e-08	8.74655	7.8945	0.540257	Acbd4	acyl-Coenzyme A binding domain containing 4
10445875	5.13e-06	9.78e-08	-8.71478	7.89407	-0.902716	Gm7334///Btg3	B-cell translocation gene 3 pseudogene///B cell translocation gene 3
10582229	5e-06	9.42e-08	8.73753	7.89008	0.661725	Fbxo31	F-box protein 31
10521616	5.71e-06	1.13e-07	-8.6288	7.88677	-0.691663	C1qtnf7	C1q and tumor necrosis factor related protein 7
10601755	3.38e-06	5.84e-08	-9.03383	7.88003	-0.243575	Rpl36a	ribosomal protein L36A
10365716	5.54e-06	1.08e-07	-8.65651	7.87811	-0.701512	Ikbip	IKBKB interacting protein
10439404	5.66e-06	1.11e-07	8.63871	7.86892	0.871189	Gm36028	predicted gene, 36028
10552824	4.56e-06	8.39e-08	-8.80856	7.8608	-0.537168	Rras	related RAS viral (r-ras) oncogene
10361098	5.15e-06	9.86e-08	-8.7096	7.86079	-0.769368	Nenf	neuron derived neurotrophic factor
10449266	4.92e-06	9.2e-08	8.75194	7.86061	0.544972	Fam234a	family with sequence similarity 234, member A
10521863	5.27e-06	1.01e-07	-8.69248	7.84859	-0.479496	Anapc4	anaphase promoting complex subunit 4
10436304	5.83e-06	1.16e-07	-8.61208	7.82935	-1.15999	Abi3bp	ABI gene family, member 3 (NESH) binding protein
10521356	4.72e-06	8.75e-08	8.78293	7.82002	0.546595	Hgfac	hepatocyte growth factor activator
10426315	5.98e-06	1.19e-07	-8.5931	7.81398	-0.953403	Lrrk2	leucine-rich repeat kinase 2
10607283	5.74e-06	1.13e-07	-8.62468	7.79766	-0.57239	Maged2	melanoma antigen, family D, 2
10548375	5.98e-06	1.19e-07	-8.59382	7.79258	-0.825146	Clec7a	C-type lectin domain family 7, member a
10523579	5.77e-06	1.14e-07	-8.62028	7.79235	-0.545357	Arhgap24	Rho GTPase activating protein 24
10357488	6.2e-06	1.24e-07	8.56842	7.79168	1.15318	Cd55	CD55 molecule, decay accelerating factor for complement
10444788	5.62e-06	1.1e-07	-8.64499	7.78798	-0.744679	H2-Q1///H2-Bl	histocompatibility 2, Q region locus 1///histocompatibility 2, blastocyst
10551293	3.27e-06	5.58e-08	9.06311	7.78505	0.592235	Cyp2f2	cytochrome P450, family 2, subfamily f, polypeptide 2
10452047	5.89e-06	1.17e-07	-8.60482	7.78474	-0.687772	Ptprs	protein tyrosine phosphatase, receptor type, S
10383731	5.83e-06	1.16e-07	-8.61308	7.77969	-0.511181	Smtn	smoothelin
10460645	5.66e-06	1.11e-07	8.63957	7.7702	0.34797	Map3k11	mitogen-activated protein kinase kinase kinase 11
10415052	5.71e-06	1.12e-07	-8.63037	7.74911	-0.599387	Mmp14	matrix metallopeptidase 14 (membrane-inserted)
10405539	5.14e-06	9.83e-08	8.71185	7.73081	0.314555	Txndc15	thioredoxin domain containing 15
10524312	6.26e-06	1.27e-07	-8.5572	7.72458	-0.691137	Ttc28	tetratricopeptide repeat domain 28
10364909	3.87e-06	6.95e-08	8.92578	7.71646	0.254146	Oaz1-ps///Oaz1	ornithine decarboxylase antizyme 1, pseudogene///ornithine decarboxylase antizyme 1
10601385	6.46e-06	1.32e-07	-8.53062	7.71514	-0.830914	Tlr13	toll-like receptor 13
10491721	6.24e-06	1.26e-07	-8.56048	7.70198	-0.535182	Spry1	sprouty homolog 1 (Drosophila)
10498379	6.64e-06	1.37e-07	-8.51075	7.69418	-0.878843	Igsf10	immunoglobulin superfamily, member 10
10368289	5.74e-06	1.13e-07	-8.62416	7.68276	-0.372385	Enpp1	ectonucleotide pyrophosphatase/phosphodiesterase 1
10379820	5.71e-06	1.13e-07	-8.62858	7.67323	-0.85419	Acaca	acetyl-Coenzyme A carboxylase alpha
10385455	5.47e-06	1.06e-07	8.66527	7.67176	0.426363	Timd2	T cell immunoglobulin and mucin domain containing 2
10434758	6.13e-06	1.23e-07	8.57681	7.66425	0.642382	St6gal1	beta galactoside alpha 2,6 sialyltransferase 1
10505717	6.77e-06	1.41e-07	-8.4942	7.65009	-0.568422	Adamtsl1	ADAMTS-like 1
10532999	6.24e-06	1.26e-07	8.56264	7.63991	0.453863	Sirt4	sirtuin 4
10489018	5.58e-06	1.09e-07	-8.65047	7.63761	-0.320139	Rbm39	RNA binding motif protein 39
10579812	6.44e-06	1.32e-07	-8.53309	7.6345	-0.62295	Ednra	endothelin receptor type A
10359870	6.46e-06	1.33e-07	-8.52995	7.63368	-0.623821	Pbx1	pre B cell leukemia homeobox 1
10479979	6.95e-06	1.45e-07	-8.47768	7.63075	-1.13455	Slc25a36	solute carrier family 25, member 36
10574532	5.01e-06	9.47e-08	8.73473	7.62409	0.760165	Ces2d-ps///Ces2e///Ces2c///Ces2b///Ces2g	carboxylesterase 2D, pseudogene///carboxylesterase 2E///carboxylesterase 2C///carboxyesterase 2B///carboxylesterase 2G
10590635	6.64e-06	1.37e-07	-8.51	7.61781	-0.988425	Ccr5	chemokine (C-C motif) receptor 5
10598013	6.64e-06	1.37e-07	-8.51	7.61781	-0.988425	Ccr5	chemokine (C-C motif) receptor 5
10405033	7.15e-06	1.51e-07	-8.45068	7.61582	-0.928609	Ecm2	extracellular matrix protein 2, female organ and adipocyte specific
10474915	5.01e-06	9.48e-08	8.73402	7.60621	0.445826	Gchfr	GTP cyclohydrolase I feedback regulator
10505276	5.51e-06	1.07e-07	8.66019	7.6058	0.403866	Slc31a1	solute carrier family 31, member 1
10524668	6.24e-06	1.26e-07	8.5612	7.6047	0.52749	Coq5	coenzyme Q5 methyltransferase
10504817	6.27e-06	1.27e-07	-8.55492	7.60292	-0.568715	Tgfbr1	transforming growth factor, beta receptor I
10428453	7.17e-06	1.52e-07	-8.44868	7.59817	-0.790598	Csmd3	CUB and Sushi multiple domains 3
10383152	6.29e-06	1.28e-07	-8.55172	7.59563	-0.618392
10348244	6.98e-06	1.46e-07	-8.47256	7.58224	-0.70548	Inpp5d	inositol polyphosphate-5-phosphatase D
10389522	4.61e-06	8.53e-08	-8.79909	7.56448	-0.21709	Gm11478///Rpl13a///Zfp526	60S ribosomal protein L13a-like///ribosomal protein L13A///zinc finger protein 526
10340904	5.71e-06	1.13e-07	8.62921	7.56361	0.346007
10383214	6.38e-06	1.3e-07	-8.5402	7.55724	-0.561284	Rnf213	ring finger protein 213
10393379	6.98e-06	1.46e-07	-8.47233	7.55247	-0.877683	Mxra7	matrix-remodelling associated 7
10496555	7.39e-06	1.57e-07	8.42712	7.55059	0.833435	Gbp2b	guanylate binding protein 2b
10389231	7.4e-06	1.58e-07	-8.42547	7.54983	-1.12928	Ccl3	chemokine (C-C motif) ligand 3
10515493	5.32e-06	1.03e-07	-8.6848	7.54357	-0.280179	Rhoa///Rhoa	ras homolog family member A///ras homolog family member A
10361234	4.93e-06	9.23e-08	8.74999	7.54271	0.377628	Hsd11b1	hydroxysteroid 11-beta dehydrogenase 1
10462618	6.55e-06	1.35e-07	-8.52078	7.52703	-1.00223	Ifit3	interferon-induced protein with tetratricopeptide repeats 3
10413482	7.66e-06	1.64e-07	-8.40165	7.51413	-0.936219	Wnt5a	wingless-type MMTV integration site family, member 5A
10377847	6.24e-06	1.26e-07	8.5598	7.51286	0.496209	Gltpd2	glycolipid transfer protein domain containing 2
10574524	7.03e-06	1.48e-07	8.46495	7.51126	1.21952	Ces2c	carboxylesterase 2C
10587792	6.21e-06	1.25e-07	-8.56611	7.50475	-0.586301	Plscr1	phospholipid scramblase 1
10556718	7.58e-06	1.62e-07	8.41028	7.50446	0.907506	Acsm2	acyl-CoA synthetase medium-chain family member 2
10361897	6.74e-06	1.4e-07	-8.4972	7.49308	-0.606684	Ifngr1	interferon gamma receptor 1
10506301	7.66e-06	1.64e-07	-8.4007	7.48774	-1.86759	Lepr	leptin receptor
10541301	7e-06	1.47e-07	-8.46985	7.48651	-1.00856	Tuba8	tubulin, alpha 8
10403108	6.15e-06	1.23e-07	-8.57336	7.48499	-0.645762	Hmgn2	high mobility group nucleosomal binding domain 2
10586491	7.02e-06	1.47e-07	-8.46695	7.48411	-0.781129	Dapk2	death-associated protein kinase 2
10400126	7.82e-06	1.69e-07	-8.38441	7.47528	-0.564622	Lrrn3	leucine rich repeat protein 3, neuronal
10399588	7.66e-06	1.65e-07	8.40015	7.466	0.942213	Zfp125	zinc finger protein 125
10384004	7.38e-06	1.57e-07	8.42886	7.4435	0.454682	Urgcp	upregulator of cell proliferation
10469358	7.28e-06	1.54e-07	8.43855	7.43532	0.86323	Mrc1	mannose receptor, C type 1
10482448	7.78e-06	1.67e-07	-8.39013	7.40258	-0.7329	Zeb2	zinc finger E-box binding homeobox 2
10428522	8.6e-06	1.88e-07	-8.32052	7.39891	-0.959418	Csmd3	CUB and Sushi multiple domains 3
10542214	8.56e-06	1.87e-07	-8.3241	7.39385	-1.21672	Klrd1	killer cell lectin-like receptor, subfamily D, member 1
10562480	7.11e-06	1.5e-07	8.45562	7.38968	0.440351	Nudt19	nudix (nucleoside diphosphate linked moiety X)-type motif 19
10517436	7.82e-06	1.68e-07	8.38608	7.35475	0.572673	Pithd1	PITH (C-terminal proteasome-interacting domain of thioredoxin-like) domain containing 1
10355454	8.39e-06	1.82e-07	8.33998	7.35314	0.460592
10607089	7.02e-06	1.47e-07	-8.46666	7.3531	-0.535115	Acsl4	acyl-CoA synthetase long-chain family member 4
10356880	8.77e-06	1.93e-07	-8.30437	7.35132	-0.574973	St8sia4///St8sia4	ST8 alpha-N-acetyl-neuraminide alpha-2,8-sialyltransferase 4///ST8 alpha-N-acetyl-neuraminide alpha-2,8-sialyltransferase 4
10450038	7.07e-06	1.49e-07	8.45998	7.34356	0.918727	Angptl4	angiopoietin-like 4
10447461	8.62e-06	1.89e-07	-8.3179	7.31882	-0.719432	Ston1	stonin 1
10506298	7.63e-06	1.63e-07	-8.40589	7.30857	-0.590504	Leprot	leptin receptor overlapping transcript
10443949	8.56e-06	1.87e-07	-8.32448	7.30525	-1.01088	Adamts10	a disintegrin-like and metallopeptidase (reprolysin type) with thrombospondin type 1 motif, 10
10355742	7.13e-06	1.51e-07	8.45291	7.30357	0.571405	Abcb6	ATP-binding cassette, sub-family B (MDR/TAP), member 6
10603551	8.18e-06	1.77e-07	-8.3564	7.2829	-1.00531	Cybb	cytochrome b-245, beta polypeptide
10577190	8.75e-06	1.93e-07	-8.30605	7.28214	-0.666838	Rasa3	RAS p21 protein activator 3
10484987	7.29e-06	1.55e-07	8.43667	7.27581	0.472967	Nr1h3	nuclear receptor subfamily 1, group H, member 3
10565968	8.56e-06	1.87e-07	-8.32448	7.26792	-0.589994	Atg16l2	autophagy related 16-like 2 (S. cerevisiae)
10492682	9.55e-06	2.13e-07	-8.24692	7.24946	-0.846223	Fam198b	family with sequence similarity 198, member B
10596166	5.43e-06	1.05e-07	8.67122	7.24236	0.353626	1300017J02Rik	RIKEN cDNA 1300017J02 gene
10564377	8.91e-06	1.97e-07	-8.29338	7.23364	-0.455214	Lrrk1	leucine-rich repeat kinase 1
10340473	6.38e-06	1.3e-07	-8.54077	7.2266	-0.59291
10380721	8.31e-06	1.8e-07	8.34582	7.21443	0.493544	Scrn2	secernin 2
10532574	9.78e-06	2.21e-07	-8.22544	7.19966	-0.649974	Myo18b	myosin XVIIIb
10604637	8.75e-06	1.93e-07	-8.3064	7.19073	-0.45126	Cxx1b///Cxx1a	CAAX box 1B///CAAX box 1A
10443730	9.09e-06	2.01e-07	-8.28088	7.18744	-0.476839	Abcg1	ATP-binding cassette, sub-family G (WHITE), member 1
10517141	7.82e-06	1.69e-07	-8.38471	7.18714	-0.679588	Hmgn2	high mobility group nucleosomal binding domain 2
10574220	9.75e-06	2.2e-07	-8.22881	7.17972	-0.876111	Cx3cl1	chemokine (C-X3-C motif) ligand 1
10574350	8.74e-06	1.92e-07	-8.30907	7.1639	-0.73811	Mmp15	matrix metallopeptidase 15
10427075	7.03e-06	1.48e-07	-8.46445	7.15526	-0.706863	Krt18	keratin 18
10364222	6.72e-06	1.39e-07	8.5014	7.15384	0.338783	Ftcd	formiminotransferase cyclodeaminase
10462035	9.73e-06	2.19e-07	-8.23167	7.15152	-0.465969	Ldhb	lactate dehydrogenase B
10562251	9.64e-06	2.16e-07	-8.23977	7.13922	-0.672645	Scn1b	sodium channel, voltage-gated, type I, beta
10387699	9.91e-06	2.25e-07	-8.21486	7.13516	-0.537825	Acap1	ArfGAP with coiled-coil, ankyrin repeat and PH domains 1
10582658	6.34e-06	1.29e-07	8.54529	7.11769	0.50951	Agt	angiotensinogen (serpin peptidase inhibitor, clade A, member 8)
10579659	8.75e-06	1.92e-07	-8.30784	7.08126	-0.692932	Hmgn2	high mobility group nucleosomal binding domain 2
10392815	9.77e-06	2.2e-07	-8.22716	7.06823	-0.748962	Cd300c2	CD300C molecule 2
10470751	9.61e-06	2.15e-07	8.24242	7.06161	0.361458	Slc27a4	solute carrier family 27 (fatty acid transporter), member 4
10375893	6.72e-06	1.39e-07	8.50089	7.06157	0.30387	Sar1b	secretion associated Ras related GTPase 1B
10591139	1.15e-05	2.67e-07	-8.11466	7.05228	-0.947371	Naalad2	N-acetylated alpha-linked acidic dipeptidase 2
10556297	1.05e-05	2.4e-07	-8.17642	7.04688	-0.840749	Adm	adrenomedullin
10602739	1.01e-05	2.29e-07	-8.20506	7.04408	-0.799899	Acot9	acyl-CoA thioesterase 9
10604505	9.72e-06	2.18e-07	-8.2328	7.03479	-0.567206	Firre	functional intergenic repeating RNA element
10578613	5.68e-06	1.11e-07	-8.63572	7.02851	-0.230997	LOC100862433///Rps16-ps2///Rps16	40S ribosomal protein S16///ribosomal protein S16, pseudogene 2///ribosomal protein S16
10569890	1.04e-05	2.38e-07	-8.18227	7.01936	-0.461926	Aida	axin interactor, dorsalization associated
10583586	1.09e-05	2.51e-07	-8.15024	6.99818	-0.605059	Slc44a2	solute carrier family 44, member 2
10585494	1.02e-05	2.34e-07	8.19262	6.98159	0.448972	Ube2q2	ubiquitin-conjugating enzyme E2Q family member 2
10373519	6.34e-06	1.29e-07	-8.54536	6.96824	-0.237831	Gm32899///Rpl12	predicted gene, 32899///ribosomal protein L12
10461979	6.27e-06	1.27e-07	8.5542	6.96065	0.497199	Aldh1a1	aldehyde dehydrogenase family 1, subfamily A1
10490913	5.95e-06	1.19e-07	8.59776	6.95605	0.387163	Car3	carbonic anhydrase 3
10571342	6.73e-06	1.4e-07	-8.49888	6.95505	-0.266696	Rps12	ribosomal protein S12
10428338	8.43e-06	1.83e-07	8.33627	6.94377	0.444982	Dpys	dihydropyrimidinase
10422321	1.26e-05	2.95e-07	-8.05566	6.94124	-0.575016	Dzip1	DAZ interacting protein 1
10475800	1.19e-05	2.78e-07	-8.09092	6.932	-0.637202	Adra2b	adrenergic receptor, alpha 2b
10539894	1.01e-05	2.29e-07	8.20531	6.9264	0.493741	Mgll	monoglyceride lipase
10371616	9.22e-06	2.05e-07	8.27005	6.92355	0.483863	Chpt1	choline phosphotransferase 1
10594248	6.13e-06	1.23e-07	-8.57694	6.90765	-0.210408	Rplp1	ribosomal protein, large, P1
10496077	9.21e-06	2.04e-07	8.2715	6.90175	0.998722	Etnppl	ethanolamine phosphate phospholyase
10401781	1.08e-05	2.47e-07	-8.16021	6.89572	-0.541201	Sptlc2	serine palmitoyltransferase, long chain base subunit 2
10536818	9.84e-06	2.23e-07	-8.22069	6.8893	-0.346518	Calu	calumenin
10499529	1.08e-05	2.49e-07	-8.15558	6.88913	-0.465508	Slc50a1	solute carrier family 50 (sugar transporter), member 1
10471474	1.26e-05	2.95e-07	-8.05603	6.88776	-0.802507	Ak1	adenylate kinase 1
10401519	9.83e-06	2.22e-07	-8.2217	6.88316	-0.423116	Npc2	Niemann-Pick type C2
10587733	9.49e-06	2.11e-07	8.25113	6.87763	0.319841	Ctsh	cathepsin H
10508128	1.18e-05	2.77e-07	-8.09321	6.87144	-0.691466	Eva1b	eva-1 homolog B (C. elegans)
10551939	9.75e-06	2.19e-07	8.22964	6.86872	0.515226	Prodh2	proline dehydrogenase (oxidase) 2
10383204	1.17e-05	2.73e-07	-8.1021	6.86721	-0.612561
10530832	1.15e-05	2.66e-07	8.11609	6.86547	0.532346	Noa1	nitric oxide associated 1
10509635	9.71e-06	2.18e-07	8.23433	6.86247	0.3262	Akr7a5	aldo-keto reductase family 7, member A5 (aflatoxin aldehyde reductase)
10439651	1.31e-05	3.12e-07	-8.024	6.8518	-1.14632	Cd200	CD200 antigen
10516103	1.14e-05	2.65e-07	-8.11872	6.84853	-0.597436	Macf1	microtubule-actin crosslinking factor 1
10522596	1.17e-05	2.74e-07	-8.09863	6.84641	-0.477076	Tmem165	transmembrane protein 165
10395893	1.14e-05	2.64e-07	8.12178	6.84496	0.381227	Gemin2	gem (nuclear organelle) associated protein 2
10466771	1.18e-05	2.75e-07	8.09598	6.8263	0.319974	Fxn	frataxin
10461594	1.36e-05	3.28e-07	-7.99471	6.82269	-1.30547	Ms4a4c	membrane-spanning 4-domains, subfamily A, member 4C
10603485	7.93e-06	1.71e-07	8.37565	6.82112	0.412792	Ebp	phenylalkylamine Ca2+ antagonist (emopamil) binding protein
10539990	1.02e-05	2.33e-07	8.19386	6.8162	0.492228	Uroc1	urocanase domain containing 1
10383799	1.06e-05	2.44e-07	8.16744	6.81378	0.563344	Tcn2	transcobalamin 2
10532896	1.37e-05	3.31e-07	-7.98927	6.80256	-0.606446	2610524H06Rik	RIKEN cDNA 2610524H06 gene
10468691	1.27e-05	3e-07	-8.04666	6.80124	-0.645018	Ablim1	actin-binding LIM protein 1
10437580	1.31e-05	3.13e-07	8.02204	6.79799	0.632319
10601235	1.12e-05	2.57e-07	-8.1365	6.79567	-0.532634	Ogt	O-linked N-acetylglucosamine (GlcNAc) transferase (UDP-N-acetylglucosamine:polypeptide-N-acetylglucosaminyl transferase)
10354372	7.66e-06	1.64e-07	-8.40172	6.79102	-0.295863	Myl6///Myl6	myosin, light polypeptide 6, alkali, smooth muscle and non-muscle///myosin, light polypeptide 6, alkali, smooth muscle and non-muscle
10499861	1.33e-05	3.18e-07	-8.01308	6.7764	-1.72533	S100a9	S100 calcium binding protein A9 (calgranulin B)
10467400	8.91e-06	1.97e-07	8.29433	6.76572	0.721303	Cyp2c54	cytochrome P450, family 2, subfamily c, polypeptide 54
10577792	1.37e-05	3.3e-07	-7.99002	6.76195	-0.811053	Plekha2	pleckstrin homology domain-containing, family A (phosphoinositide binding specific) member 2
10375735	1.14e-05	2.64e-07	-8.12126	6.74349	-0.383268	Hnrnph1	heterogeneous nuclear ribonucleoprotein H1
10495596	1.26e-05	2.95e-07	-8.05501	6.73107	-0.42521	Frrs1	ferric-chelate reductase 1
10426437	6.98e-06	1.45e-07	-8.47432	6.72073	-0.258728	Rn7sk	RNA, 7SK, nuclear
10412036	1.27e-05	3.01e-07	8.04509	6.71555	0.458758	Apoo-ps///Apoo	apolipoprotein O, pseudogene///apolipoprotein O
10428513	1.5e-05	3.7e-07	-7.9249	6.71395	-0.668294	Csmd3	CUB and Sushi multiple domains 3
10474700	1.44e-05	3.52e-07	-7.95352	6.71113	-0.640198	Thbs1	thrombospondin 1
10529457	1.43e-05	3.48e-07	-7.96006	6.70553	-0.845557	Cpz	carboxypeptidase Z
10352448	1.4e-05	3.39e-07	-7.97477	6.70459	-0.635973	Dusp10	dual specificity phosphatase 10
10586433	1.31e-05	3.11e-07	8.02592	6.69805	0.380243	Rbpms2	RNA binding protein with multiple splicing 2
10454411	1.12e-05	2.57e-07	-8.13589	6.6908	-0.554894	Gm10052///Gm5803///Gm5643///Hnrnpa1	heterogeneous nuclear ribonucleoprotein A1 pseudogene///predicted gene 5803///heterogeneous nuclear ribonucleoprotein A1 pseudogene///heterogeneous nuclear ribonucleoprotein A1
10532926	1.1e-05	2.52e-07	8.14744	6.68531	0.33702	Acads	acyl-Coenzyme A dehydrogenase, short chain
10508465	1.27e-05	3.01e-07	-8.04479	6.68208	-0.956721	Marcksl1	MARCKS-like 1
10545895	1.44e-05	3.53e-07	7.95189	6.68203	0.484397
10549102	1.4e-05	3.39e-07	-7.97596	6.67023	-0.738643	Kcnj8	potassium inwardly-rectifying channel, subfamily J, member 8
10483648	1.31e-05	3.13e-07	8.02126	6.66697	0.522736	Ola1	Obg-like ATPase 1
10532744	1.46e-05	3.59e-07	-7.94227	6.6464	-0.624176	Selplg	selectin, platelet (p-selectin) ligand
10591773	1.26e-05	2.96e-07	-8.05432	6.64629	-0.677762	Hmgn2	high mobility group nucleosomal binding domain 2
10593015	1.53e-05	3.8e-07	-7.90996	6.64374	-0.786608	Cd3g	CD3 antigen, gamma polypeptide
10351658	1.45e-05	3.55e-07	-7.9485	6.6413	-0.84649	Cd48	CD48 antigen
10475378	1.51e-05	3.74e-07	-7.91789	6.63951	-0.798111	Casc4	cancer susceptibility candidate 4
10434806	1.33e-05	3.19e-07	-8.01119	6.63868	-0.576047	Lpp	LIM domain containing preferred translocation partner in lipoma
10514532	9.23e-06	2.05e-07	8.2687	6.62679	0.45889	Cyp2j5	cytochrome P450, family 2, subfamily j, polypeptide 5
10348924	8.52e-06	1.86e-07	-8.32875	6.62631	-0.17144	Rpl18a	ribosomal protein L18A
10500276	1.52e-05	3.77e-07	-7.9138	6.62241	-0.942187	BC028528	cDNA sequence BC028528
10499666	1.54e-05	3.84e-07	-7.90337	6.61549	-0.573719	Atp8b2	ATPase, class I, type 8B, member 2
10530633	1.52e-05	3.75e-07	-7.91653	6.61202	-0.679491	Sgcb	sarcoglycan, beta (dystrophin-associated glycoprotein)
10383198	1.37e-05	3.3e-07	-7.99031	6.60699	-0.774373
10435271	1.46e-05	3.59e-07	-7.94249	6.60019	-0.539138	Heg1	heart development protein with EGF-like domains 1
10408083	1.38e-05	3.34e-07	-7.98451	6.58704	-0.738893	Hist1h3a///Hist2h3b///Hist1h3i///Hist1h3h///Hist1h3e///Hist1h3b///Hist1h3d///Hist1h3c///Hist1h3f///Hist1h3g///Hist2h3c2///Hist2h3c1///Hist1h3d	histone cluster 1, H3a///histone cluster 2, H3b///histone cluster 1, H3i///histone cluster 1, H3h///histone cluster 1, H3e///histone cluster 1, H3b///histone cluster 1, H3d///histone cluster 1, H3c///histone cluster 1, H3f///histone cluster 1, H3g///histone cluster 2, H3c2///histone cluster 2, H3c1///histone cluster 1, H3d
10540085	1.58e-05	3.93e-07	-7.88938	6.57516	-0.645177	Fbln2	fibulin 2
10388958	1.61e-05	4.03e-07	-7.87548	6.57291	-0.790604	Gm21975///Evi2b///Evi2a	predicted gene 21975///ecotropic viral integration site 2b///ecotropic viral integration site 2a
10407876	1.36e-05	3.27e-07	7.99596	6.57273	0.580686	Sugct	succinyl-CoA glutarate-CoA transferase
10389162	9.21e-06	2.04e-07	-8.27187	6.5604	-0.251542	Gm32899///Rpl12	predicted gene, 32899///ribosomal protein L12
10343521	1.42e-05	3.45e-07	-7.96494	6.53301	-0.672835
10408600	1.43e-05	3.48e-07	-7.95971	6.53032	-0.828385	Serpinb6a	serine (or cysteine) peptidase inhibitor, clade B, member 6a
10532576	1.7e-05	4.27e-07	-7.84198	6.52573	-0.716536	Myo18b	myosin XVIIIb
10424676	1.14e-05	2.62e-07	-8.1241	6.50644	-0.691467	Ly6e	lymphocyte antigen 6 complex, locus E
10403871	1.71e-05	4.31e-07	-7.83672	6.50607	-0.967229	Aoah///Aoah	acyloxyacyl hydrolase///acyloxyacyl hydrolase
10576049	1.68e-05	4.22e-07	-7.84927	6.48919	-0.704032	Foxf1	forkhead box F1
10364784	1.16e-05	2.69e-07	8.10971	6.48188	0.31225	Reep6	receptor accessory protein 6
10344624	1.3e-05	3.08e-07	8.03066	6.47695	0.282948	Lypla1	lysophospholipase 1
10546452	1.7e-05	4.3e-07	-7.83836	6.46722	-0.489087	Adamts9	a disintegrin-like and metallopeptidase (reprolysin type) with thrombospondin type 1 motif, 9
10436608	1.5e-05	3.69e-07	-7.92581	6.46634	-0.660215	Cxadr	coxsackie virus and adenovirus receptor
10380289	1.4e-05	3.38e-07	7.97748	6.45912	0.409056	Mmd	monocyte to macrophage differentiation-associated
10432439	1.74e-05	4.41e-07	-7.82424	6.45844	-0.496297	Fmnl3	formin-like 3
10348829	1.66e-05	4.18e-07	7.85469	6.4543	0.353815	Farp2	FERM, RhoGEF and pleckstrin domain protein 2
10478967	1.59e-05	3.98e-07	7.88322	6.45398	0.366386	Cstf1	cleavage stimulation factor, 3' pre-RNA, subunit 1
10532711	1.8e-05	4.6e-07	-7.8002	6.43637	-0.510118	Cmklr1	chemokine-like receptor 1
10522248	1.43e-05	3.49e-07	-7.95783	6.43312	-0.48454
10465943	1.82e-05	4.66e-07	-7.79242	6.43057	-0.46939	Dagla	diacylglycerol lipase, alpha
10367106	9.68e-06	2.17e-07	8.23656	6.42571	0.214245	Atp5b	ATP synthase, H+ transporting mitochondrial F1 complex, beta subunit
10381122	1.78e-05	4.54e-07	-7.80785	6.4241	-0.744661	Fkbp10	FK506 binding protein 10
10345241	1.78e-05	4.53e-07	-7.80881	6.40992	-0.478489	Dst	dystonin
10492628	1.9e-05	4.93e-07	-7.76012	6.39217	-1.05849	Serpini1	serine (or cysteine) peptidase inhibitor, clade I, member 1
10475435	9.9e-06	2.24e-07	-8.2163	6.37927	-0.26081	Rps12	ribosomal protein S12
10385872	1.77e-05	4.5e-07	7.8129	6.37545	0.794055	Slc22a5	solute carrier family 22 (organic cation transporter), member 5
10512279	1.84e-05	4.74e-07	-7.78322	6.36635	-0.844334	Cntfr	ciliary neurotrophic factor receptor
10495873	1.32e-05	3.14e-07	-8.01936	6.36154	-0.355144	Gm12504///Ptma	prothymosin alpha pseudogene///prothymosin alpha
10409240	1.9e-05	4.95e-07	-7.7584	6.36122	-0.542987	Sema4d	sema domain, immunoglobulin domain (Ig), transmembrane domain (TM) and short cytoplasmic domain, (semaphorin) 4D
10490559	1.86e-05	4.82e-07	-7.77288	6.3548	-0.623777	Chrna4	cholinergic receptor, nicotinic, alpha polypeptide 4
10535807	1.86e-05	4.8e-07	-7.77586	6.3391	-0.486659	Flt1	FMS-like tyrosine kinase 1
10542983	1.12e-05	2.59e-07	8.13175	6.33793	0.309122	Pon1	paraoxonase 1
10442445	1.45e-05	3.54e-07	7.94992	6.33442	0.463946	Eci1	enoyl-Coenzyme A delta isomerase 1
10532085	1.83e-05	4.69e-07	-7.7883	6.32967	-0.711263	Tgfbr3	transforming growth factor, beta receptor III
10420986	1.22e-05	2.86e-07	-8.07415	6.31901	-0.254701	Rpl21	ribosomal protein L21
10602173	1.61e-05	4.03e-07	-7.87524	6.31861	-0.538566	Gm10052///Gm5803///Gm5643///Hnrnpa1	heterogeneous nuclear ribonucleoprotein A1 pseudogene///predicted gene 5803///heterogeneous nuclear ribonucleoprotein A1 pseudogene///heterogeneous nuclear ribonucleoprotein A1
10359161	1.94e-05	5.07e-07	-7.74465	6.31495	-0.796607	Soat1	sterol O-acyltransferase 1
10562709	1.98e-05	5.21e-07	-7.72846	6.31112	-0.55865	Cd33	CD33 antigen
10547869	1.9e-05	4.93e-07	-7.7603	6.30523	-0.598118	P3h3	prolyl 3-hydroxylase 3
10498972	2.05e-05	5.42e-07	-7.70684	6.30453	-0.746926	Rbm46	RNA binding motif protein 46
10601778	1.82e-05	4.67e-07	-7.79109	6.30206	-0.630031	Armcx3	armadillo repeat containing, X-linked 3
10418747	1.3e-05	3.09e-07	8.02933	6.29819	0.910705	Hacl1	2-hydroxyacyl-CoA lyase 1
10420372	1.71e-05	4.33e-07	7.83487	6.292	0.926175	Cryl1	crystallin, lambda 1
10538187	2.11e-05	5.64e-07	-7.68405	6.28292	-0.782848	Gpnmb	glycoprotein (transmembrane) nmb
10552752	1.75e-05	4.45e-07	7.81921	6.28271	0.357201	Akt1s1	AKT1 substrate 1 (proline-rich)
10398727	1.81e-05	4.63e-07	-7.79572	6.28171	-0.322146	Klc1	kinesin light chain 1
10551197	2e-05	5.28e-07	7.7213	6.2769	2.08553	Cyp2b10	cytochrome P450, family 2, subfamily b, polypeptide 10
10588357	1.47e-05	3.62e-07	7.93736	6.27026	0.403437	Acad11	acyl-Coenzyme A dehydrogenase family, member 11
10505517	2.08e-05	5.55e-07	-7.69249	6.26499	-0.59812	Tlr4	toll-like receptor 4
10427772	1.66e-05	4.16e-07	7.85711	6.26157	0.495439	Tars	threonyl-tRNA synthetase
10383206	1.92e-05	5.01e-07	-7.75119	6.25449	-0.688625
10568997	1.57e-05	3.9e-07	7.89485	6.24759	0.412944	Sirt3	sirtuin 3
10403291	1.34e-05	3.22e-07	8.00539	6.2415	0.589055	Akr1c14	aldo-keto reductase family 1, member C14
10579839	1.29e-05	3.05e-07	-8.03693	6.23918	-0.243951	Rpl21	ribosomal protein L21
10526169	2.05e-05	5.42e-07	7.70652	6.23695	0.905208	Caln1	calneuron 1
10476021	1.89e-05	4.9e-07	-7.76346	6.23437	-0.653618	Sirpa	signal-regulatory protein alpha
10482968	2.12e-05	5.66e-07	-7.68145	6.20418	-0.518989	Pla2r1	phospholipase A2 receptor 1
10528385	1.84e-05	4.75e-07	-7.78096	6.20183	-1.03988	Reln	reelin
10360863	2.17e-05	5.85e-07	-7.66301	6.19958	-0.470542	Mark1	MAP/microtubule affinity regulating kinase 1
10357875	2.03e-05	5.37e-07	-7.71124	6.19688	-0.807432	Btg2	B cell translocation gene 2, anti-proliferative
10423030	1.98e-05	5.19e-07	7.73093	6.19283	0.925623	Prlr	prolactin receptor
10492709	2.05e-05	5.45e-07	7.70351	6.18616	0.780239	Asic5	acid-sensing (proton-gated) ion channel family member 5
10539159	1.43e-05	3.46e-07	7.96277	6.18276	0.306865	Suclg1	succinate-CoA ligase, GDP-forming, alpha subunit
10583008	2.24e-05	6.05e-07	-7.64402	6.18072	-0.985393	Casp12	caspase 12
10368041	1.84e-05	4.75e-07	-7.78148	6.17651	-0.343434	Abracl///Abracl	ABRA C-terminal like///ABRA C-terminal like
10593293	2.25e-05	6.11e-07	-7.63888	6.16767	-0.842376	Ncam1	neural cell adhesion molecule 1
10580233	1.37e-05	3.31e-07	7.98885	6.15105	0.421289	Gcdh	glutaryl-Coenzyme A dehydrogenase
10406939	1.43e-05	3.47e-07	-7.96099	6.14876	-0.261133	Camkv///Rpl21	CaM kinase-like vesicle-associated///ribosomal protein L21
10456383	2.17e-05	5.86e-07	7.66212	6.148	0.656327	Impa2	inositol (myo)-1(or 4)-monophosphatase 2
10500896	1.75e-05	4.46e-07	-7.81798	6.14363	-0.341786	Gm6485///H3f3b	predicted gene 6485///H3 histone, family 3B
10447594	1.82e-05	4.67e-07	-7.79116	6.12998	-0.480746	Dynlt1a///Dynlt1c///Dynlt1f///Dynlt1b	dynein light chain Tctex-type 1A///dynein light chain Tctex-type 1C///dynein light chain Tctex-type 1F///dynein light chain Tctex-type 1B
10541587	2.32e-05	6.36e-07	-7.61625	6.12892	-0.966485	Clec4a2///Clec4a2	C-type lectin domain family 4, member a2///C-type lectin domain family 4, member a2
10509901	2.27e-05	6.2e-07	-7.63028	6.11177	-0.955931	Mfap2	microfibrillar-associated protein 2
10437080	2.09e-05	5.59e-07	-7.68845	6.11112	-0.596257	Ttc3	tetratricopeptide repeat domain 3
10489503	2.4e-05	6.64e-07	-7.59161	6.10738	-1.08362	Wfdc6a	WAP four-disulfide core domain 6A
10455912	1.94e-05	5.08e-07	7.74316	6.10141	0.282079	Isoc1	isochorismatase domain containing 1
10351792	2.31e-05	6.32e-07	-7.61922	6.09846	-0.84642	Slamf9	SLAM family member 9
10404065	2.01e-05	5.31e-07	-7.71843	6.09511	-0.855061	Hist1h3a///Hist2h3b///Hist1h3i///Hist1h3h///Hist1h3e///Hist1h3b///Hist1h3d///Hist1h3c///Hist1h3f///Hist1h3g///Hist2h3c2///Hist2h3c1///Hist1h3d	histone cluster 1, H3a///histone cluster 2, H3b///histone cluster 1, H3i///histone cluster 1, H3h///histone cluster 1, H3e///histone cluster 1, H3b///histone cluster 1, H3d///histone cluster 1, H3c///histone cluster 1, H3f///histone cluster 1, H3g///histone cluster 2, H3c2///histone cluster 2, H3c1///histone cluster 1, H3d
10399924	2.35e-05	6.45e-07	-7.60812	6.09221	-0.828786	Pik3cg	phosphoinositide-3-kinase, catalytic, gamma polypeptide
10427796	2.25e-05	6.11e-07	-7.63894	6.0912	-0.850228	Npr3	natriuretic peptide receptor 3
10590031	2.17e-05	5.87e-07	-7.66105	6.08609	-0.573814	Itga9	integrin alpha 9
10357472	2.34e-05	6.44e-07	-7.60933	6.08248	-0.817929	Cxcr4	chemokine (C-X-C motif) receptor 4
10565962	2.26e-05	6.17e-07	7.63349	6.0546	0.614275	P2ry2	purinergic receptor P2Y, G-protein coupled 2
10417004	2.54e-05	7.13e-07	-7.55144	6.04804	-0.534898	Dzip1///Cldn10	DAZ interacting protein 1///claudin 10
10358315	1.77e-05	4.51e-07	7.81104	6.04211	0.408823	Cfhr1	complement factor H-related 1
10392484	2.14e-05	5.73e-07	-7.67463	6.04193	-0.623356	Abca8b	ATP-binding cassette, sub-family A (ABC1), member 8b
10587880	2.49e-05	6.93e-07	7.56741	6.03993	1.20311	Pcolce2	procollagen C-endopeptidase enhancer 2
10582390	2.07e-05	5.5e-07	-7.69798	6.01943	-0.409581	Aprt	adenine phosphoribosyl transferase
10363178	1.75e-05	4.43e-07	-7.82187	6.01731	-0.307665	LOC102639044///Npm1	nucleophosmin pseudogene///nucleophosmin 1
10410772	1.69e-05	4.25e-07	-7.8447	6.01495	-0.290517	Rpl21	ribosomal protein L21
10425092	2.48e-05	6.91e-07	-7.56961	6.00549	-0.679644	Cyth4	cytohesin 4
10378627	2.16e-05	5.82e-07	7.66631	6.00292	0.333159	Rilp	Rab interacting lysosomal protein
10424825	1.66e-05	4.16e-07	7.85688	6.00136	0.280004	Cyc1	cytochrome c-1
10382106	2.57e-05	7.25e-07	-7.54262	5.97982	-1.00716	Milr1	mast cell immunoglobulin like receptor 1
10551883	2.36e-05	6.52e-07	-7.60166	5.96844	-0.82884	Tyrobp	TYRO protein tyrosine kinase binding protein
10474028	1.9e-05	4.94e-07	7.75901	5.96318	0.373687	Pex16	peroxisomal biogenesis factor 16
10587818	2.52e-05	7.02e-07	-7.56049	5.95877	-0.581426	Plscr4	phospholipid scramblase 4
10490838	2.09e-05	5.57e-07	-7.69076	5.95799	-1.74262	Fabp5	fatty acid binding protein 5, epidermal
10600504	2.47e-05	6.85e-07	-7.57398	5.95743	-0.668308	Fundc2	FUN14 domain containing 2
10445293	2.53e-05	7.06e-07	-7.5569	5.95423	-0.792734	Pla2g7	phospholipase A2, group VII (platelet-activating factor acetylhydrolase, plasma)
10460392	2.35e-05	6.48e-07	-7.60564	5.95192	-0.435462	Pold4	polymerase (DNA-directed), delta 4
10400334	1.51e-05	3.74e-07	-7.91894	5.94245	-0.233524	Rpl31-ps12///Rpl31///Clpb	ribosomal protein L31, pseudogene 1 2///ribosomal protein L31///ClpB caseinolytic peptidase B
10409645	2.26e-05	6.16e-07	7.63427	5.93592	0.312644	Ubqln1	ubiquilin 1
10574087	1.53e-05	3.8e-07	7.9098	5.92471	0.526025	Herpud1	homocysteine-inducible, endoplasmic reticulum stress-inducible, ubiquitin-like domain member 1
10593981	1.59e-05	3.96e-07	7.88628	5.92103	0.370628	Cyp1a2	cytochrome P450, family 1, subfamily a, polypeptide 2
10473281	2.41e-05	6.68e-07	-7.58866	5.91929	-0.431347	Itgav	integrin alpha V
10374842	2.79e-05	7.99e-07	-7.48775	5.91916	-0.818121	Ccdc88a	coiled coil domain containing 88A
10495993	1.99e-05	5.24e-07	-7.72554	5.90626	-1.10782	Elovl6	ELOVL family member 6, elongation of long chain fatty acids (yeast)
10548899	2.65e-05	7.49e-07	-7.52394	5.90417	-1.09566	Rerg	RAS-like, estrogen-regulated, growth-inhibitor
10585970	2.74e-05	7.83e-07	-7.49925	5.88733	-0.51879	Myo9a	myosin IXa
10573747	2.69e-05	7.66e-07	-7.51148	5.87551	-0.560774	Adcy7	adenylate cyclase 7
10501699	2.35e-05	6.47e-07	-7.60615	5.87332	-0.447404	Agl	amylo-1,6-glucosidase, 4-alpha-glucanotransferase
10462922	2.64e-05	7.48e-07	-7.52492	5.87091	-0.540908	Plce1	phospholipase C, epsilon 1
10354309	2.79e-05	7.99e-07	-7.488	5.86613	-0.422984	Col5a2	collagen, type V, alpha 2
10374083	2.79e-05	7.97e-07	-7.4895	5.85451	-0.522216	Aebp1	AE binding protein 1
10404412	2.55e-05	7.18e-07	7.54751	5.84339	0.50472	Wrnip1	Werner helicase interacting protein 1
10364102	1.95e-05	5.1e-07	7.74064	5.83766	0.321129	Chchd10	coiled-coil-helix-coiled-coil-helix domain containing 10
10405179	2.87e-05	8.34e-07	-7.46429	5.8253	-1.01707	S1pr3	sphingosine-1-phosphate receptor 3
10439126	2.74e-05	7.82e-07	-7.50024	5.81827	-0.78132
10551169	2.91e-05	8.53e-07	-7.45192	5.81364	-0.437769	B3gnt8	UDP-GlcNAc:betaGal beta-1,3-N-acetylglucosaminyltransferase 8
10519983	2.84e-05	8.24e-07	-7.47081	5.81117	-1.09795	Fgl2	fibrinogen-like protein 2
10488693	2.89e-05	8.46e-07	-7.4563	5.80155	-0.720964	Tspyl3	TSPY-like 3
10360070	2.64e-05	7.48e-07	-7.52475	5.79488	-0.738088	Fcer1g	Fc receptor, IgE, high affinity I, gamma polypeptide
10446473	2.95e-05	8.69e-07	7.44115	5.79131	0.431674	Lama1	laminin, alpha 1
10542181	2.97e-05	8.76e-07	-7.43659	5.78876	-0.701989	Clec9a	C-type lectin domain family 9, member a
10496735	1.86e-05	4.8e-07	-7.7753	5.78544	-0.296706	Gm6525///Rpl36a	ribosomal protein L36a pseudogene///ribosomal protein L36A
10362129	2.35e-05	6.46e-07	7.60724	5.77571	0.41103	Vnn3	vanin 3
10374464	2.79e-05	7.98e-07	-7.48876	5.77292	-0.645716	Spred2	sprouty-related, EVH1 domain containing 2
10506643	1.98e-05	5.21e-07	7.72889	5.77	0.319362	Tmem59	transmembrane protein 59
10406434	2.98e-05	8.85e-07	-7.43087	5.76786	-0.533922	Mef2c	myocyte enhancer factor 2C
10476969	2.89e-05	8.42e-07	-7.4587	5.76708	-0.551007	Pygb	brain glycogen phosphorylase
10409876	2.97e-05	8.8e-07	-7.43447	5.7557	-0.96646	Ctla2a	cytotoxic T lymphocyte-associated protein 2 alpha
10427471	3.05e-05	9.09e-07	-7.41644	5.74743	-0.738449	Osmr	oncostatin M receptor
10497918	1.82e-05	4.65e-07	-7.79321	5.74606	-0.228224	Camkv///Rpl21	CaM kinase-like vesicle-associated///ribosomal protein L21
10463476	3.04e-05	9.08e-07	-7.41713	5.74412	-0.600318	Kazald1	Kazal-type serine peptidase inhibitor domain 1
10543802	3.01e-05	8.95e-07	-7.42464	5.74175	-0.646751	Plxna4	plexin A4
10600797	2.66e-05	7.54e-07	7.52033	5.73872	0.397963	Apoo-ps///Apoo	apolipoprotein O, pseudogene///apolipoprotein O
10496032	1.84e-05	4.74e-07	-7.78244	5.73844	-0.250489	Gm32899///Rpl12	predicted gene, 32899///ribosomal protein L12
10534493	2.98e-05	8.84e-07	7.43171	5.7307	0.732898	Ccl24	chemokine (C-C motif) ligand 24
10568363	2.79e-05	8.08e-07	-7.48215	5.7306	-0.750906	Armcx3	armadillo repeat containing, X-linked 3
10585699	2.44e-05	6.77e-07	-7.58077	5.72691	-1.71891	Fabp5	fatty acid binding protein 5, epidermal
10345715	2.98e-05	8.87e-07	-7.43014	5.72581	-0.657305	Map4k4	mitogen-activated protein kinase kinase kinase kinase 4
10562234	2.01e-05	5.3e-07	7.71892	5.71815	0.271206	Hpn	hepsin
10488797	2.64e-05	7.48e-07	7.52474	5.71697	0.563515	Pxmp4	peroxisomal membrane protein 4
10338708	2.83e-05	8.2e-07	-7.47382	5.71426	-0.715512
10436978	3.06e-05	9.15e-07	-7.41235	5.71266	-0.824845	Cbr3	carbonyl reductase 3
10389022	2.89e-05	8.45e-07	-7.45682	5.70348	-0.460678	Myo1d	myosin ID
10504203	3.2e-05	9.65e-07	-7.38308	5.67989	-2.06963	4930578G10Rik	RIKEN cDNA 4930578G10 gene
10589535	3.39e-05	1.04e-06	-7.34273	5.67567	-1.57531	Ngp	neutrophilic granule protein
10372807	3.03e-05	9.03e-07	-7.41969	5.67303	-0.538643	Msrb3	methionine sulfoxide reductase B3
10567995	3.09e-05	9.27e-07	-7.40539	5.67284	-0.69832	Nupr1	nuclear protein transcription regulator 1
10573128	3.23e-05	9.78e-07	-7.37581	5.67207	-0.438416	Tbc1d9	TBC1 domain family, member 9
10521222	2.89e-05	8.42e-07	-7.45878	5.66422	-0.580327	Add1	adducin 1 (alpha)
10342952	2.43e-05	6.73e-07	-7.584	5.66422	-0.460278
10474379	2.16e-05	5.82e-07	7.66618	5.66222	0.259588	Hadhb	hydroxyacyl-Coenzyme A dehydrogenase/3-ketoacyl-Coenzyme A thiolase/enoyl-Coenzyme A hydratase (trifunctional protein), beta subunit
10378341	2.91e-05	8.52e-07	7.45225	5.65895	0.397236	Shpk	sedoheptulokinase
10373986	2.83e-05	8.19e-07	7.47456	5.65321	0.289956	Ap1b1	adaptor protein complex AP-1, beta 1 subunit
10373452	2.89e-05	8.44e-07	7.45739	5.64351	0.688776	Ciart	circadian associated repressor of transcription
10406541	2.17e-05	5.85e-07	-7.66304	5.63624	-0.168633	Gm8624///Rps23	ribosomal protein S23 pseudogene///ribosomal protein S23
10448089	1.92e-05	5.02e-07	7.75043	5.63194	0.252854	Oaz1-ps///Oaz1	ornithine decarboxylase antizyme 1, pseudogene///ornithine decarboxylase antizyme 1
10467013	3.42e-05	1.05e-06	-7.3365	5.63154	-0.774459	Prkg1	protein kinase, cGMP-dependent, type I
10506188	2.31e-05	6.3e-07	7.62107	5.6298	0.321908	Pgm2	phosphoglucomutase 2
10485700	2.38e-05	6.59e-07	7.59639	5.62732	0.427843	Bbox1	butyrobetaine (gamma), 2-oxoglutarate dioxygenase 1 (gamma-butyrobetaine hydroxylase)
10373157	2.79e-05	8.07e-07	7.48249	5.62705	0.363295	Mars	methionine-tRNA synthetase
10606369	3.31e-05	1.01e-06	-7.36056	5.62676	-0.893073	Itm2a	integral membrane protein 2A
10349694	2.79e-05	8.06e-07	7.48331	5.61768	0.494958	Pm20d1	peptidase M20 domain containing 1
10404028	2.92e-05	8.55e-07	-7.45007	5.61305	-0.753804	Hist1h3a///Hist2h3b///Hist1h3i///Hist1h3h///Hist1h3e///Hist1h3b///Hist1h3d///Hist1h3c///Hist1h3f///Hist1h3g///Hist2h3c2///Hist2h3c1///Hist1h3d	histone cluster 1, H3a///histone cluster 2, H3b///histone cluster 1, H3i///histone cluster 1, H3h///histone cluster 1, H3e///histone cluster 1, H3b///histone cluster 1, H3d///histone cluster 1, H3c///histone cluster 1, H3f///histone cluster 1, H3g///histone cluster 2, H3c2///histone cluster 2, H3c1///histone cluster 1, H3d
10414470	3.52e-05	1.09e-06	-7.31359	5.61012	-0.753158	Tlr11	toll-like receptor 11
10426812	2.67e-05	7.58e-07	7.51712	5.60583	0.707414	Gpd1	glycerol-3-phosphate dehydrogenase 1 (soluble)
10447084	2.58e-05	7.26e-07	7.54149	5.60261	0.344137	Galm	galactose mutarotase
10481474	2.97e-05	8.74e-07	7.43802	5.59757	0.704505	Crat	carnitine acetyltransferase
10407511	2.79e-05	8.08e-07	-7.48177	5.59394	-0.561897
10425078	2.93e-05	8.6e-07	7.44728	5.58925	0.385842	Mpst	mercaptopyruvate sulfurtransferase
10380297	2.98e-05	8.83e-07	7.43217	5.58837	0.45155	Cox11	cytochrome c oxidase assembly protein 11
10357478	2.08e-05	5.53e-07	-7.69541	5.58402	-0.236392	Rpl31-ps12///Rpl31///Clpb	ribosomal protein L31, pseudogene 1 2///ribosomal protein L31///ClpB caseinolytic peptidase B
10469904	2.08e-05	5.54e-07	-7.69379	5.58312	-0.202307	Camkv///Rpl21///Cep170	CaM kinase-like vesicle-associated///ribosomal protein L21///centrosomal protein 170
10455656	2.24e-05	6.06e-07	7.64281	5.58081	0.399701	Hsd17b4	hydroxysteroid (17-beta) dehydrogenase 4
10502375	2.54e-05	7.11e-07	7.55334	5.57997	0.344264	Mttp	microsomal triglyceride transfer protein
10606075	1.95e-05	5.12e-07	-7.73893	5.56932	-0.153846	Rps4x	ribosomal protein S4, X-linked
10385814	2.95e-05	8.66e-07	7.443	5.56061	0.818776	Leap2	liver-expressed antimicrobial peptide 2
10560131	2.25e-05	6.11e-07	7.63829	5.55986	0.436344	Sult2a8	sulfotransferase family 2A, dehydroepiandrosterone (DHEA)-preferring, member 8
10383200	3.26e-05	9.88e-07	-7.36989	5.55436	-0.611623
10455647	3.34e-05	1.02e-06	-7.35305	5.54977	-0.763033	Tnfaip8	tumor necrosis factor, alpha-induced protein 8
10604019	2.55e-05	7.18e-07	-7.54789	5.54401	-0.344419	Gm2036///1810037I17Rik	predicted gene 2036///RIKEN cDNA 1810037I17 gene
10387743	3.47e-05	1.07e-06	-7.32502	5.54352	-0.893962	Slc2a4	solute carrier family 2 (facilitated glucose transporter), member 4
10604100	2.17e-05	5.85e-07	7.66271	5.54132	0.190177	Ndufa1	NADH dehydrogenase (ubiquinone) 1 alpha subcomplex, 1
10351119	3.13e-05	9.41e-07	-7.39694	5.53918	-0.33424	Vamp4	vesicle-associated membrane protein 4
10397158	3.46e-05	1.07e-06	7.32732	5.53571	1.76593	Acot3	acyl-CoA thioesterase 3
10546292	2.06e-05	5.47e-07	-7.70093	5.52489	-0.172413	Camkv///Rpl21///Cep170	CaM kinase-like vesicle-associated///ribosomal protein L21///centrosomal protein 170
10455514	3.2e-05	9.67e-07	7.3821	5.51789	0.515368	Kcnn2	potassium intermediate/small conductance calcium-activated channel, subfamily N, member 2
10427918	3.54e-05	1.12e-06	-7.30313	5.50639	-0.915135	Fam105a	family with sequence similarity 105, member A
10556076	3.39e-05	1.04e-06	-7.34179	5.49875	-0.601563	Olfml1	olfactomedin-like 1
10340827	3.28e-05	9.97e-07	-7.36517	5.48797	-0.74737
10367221	2.15e-05	5.77e-07	7.67095	5.48616	0.295069	Apof	apolipoprotein F
10480121	3.07e-05	9.19e-07	7.41043	5.48184	0.402385	Fam188a	family with sequence similarity 188, member A
10466659	3.47e-05	1.07e-06	7.32538	5.47931	0.567938	Gda	guanine deaminase
10407051	3.76e-05	1.2e-06	7.26187	5.47241	0.442187
10501608	3.37e-05	1.03e-06	-7.34605	5.46993	-0.967962	Vcam1	vascular cell adhesion molecule 1
10586718	3.77e-05	1.21e-06	-7.25934	5.46715	-0.81875	9530091C08Rik	RIKEN cDNA 9530091C08 gene
10388254	3.32e-05	1.01e-06	7.35643	5.46108	0.74819	Aspa	aspartoacylase
10344161	2.98e-05	8.87e-07	-7.42996	5.46021	-0.541906
10500376	2.53e-05	7.07e-07	-7.55681	5.44268	-0.277866	Camkv///Rpl21	CaM kinase-like vesicle-associated///ribosomal protein L21
10472589	3.54e-05	1.11e-06	7.30738	5.44027	0.507425	Phospho2	phosphatase, orphan 2
10525439	3.08e-05	9.23e-07	-7.40786	5.43684	-0.442924	P2rx4	purinergic receptor P2X, ligand-gated ion channel 4
10458663	3.88e-05	1.25e-06	-7.24172	5.4315	-0.425675	Dpysl3	dihydropyrimidinase-like 3
10567297	3.68e-05	1.17e-06	-7.27634	5.43001	-1.11848	Itpripl2	inositol 1,4,5-triphosphate receptor interacting protein-like 2
10414548	3.8e-05	1.22e-06	-7.25486	5.42801	-0.88761	Rnase6	ribonuclease, RNase A family, 6
10357158	3.54e-05	1.11e-06	-7.30381	5.42127	-0.436502	Ralb	v-ral simian leukemia viral oncogene B
10363522	3.2e-05	9.67e-07	7.38199	5.41883	0.570021	Tysnd1	trypsin domain containing 1
10368504	2.34e-05	6.41e-07	-7.6118	5.41814	-0.254162	Gm32899///Rpl12	predicted gene, 32899///ribosomal protein L12
10408202	3.4e-05	1.04e-06	-7.3407	5.41152	-0.750128	Hist1h3a///Hist2h3b///Hist1h3i///Hist1h3h///Hist1h3e///Hist1h3b///Hist1h3d///Hist1h3c///Hist1h3f///Hist1h3g///Hist2h3c2///Hist2h3c1///Hist1h3d	histone cluster 1, H3a///histone cluster 2, H3b///histone cluster 1, H3i///histone cluster 1, H3h///histone cluster 1, H3e///histone cluster 1, H3b///histone cluster 1, H3d///histone cluster 1, H3c///histone cluster 1, H3f///histone cluster 1, H3g///histone cluster 2, H3c2///histone cluster 2, H3c1///histone cluster 1, H3d
10524353	3.54e-05	1.12e-06	7.30282	5.39368	0.400143	Tfip11	tuftelin interacting protein 11
10422059	3.52e-05	1.09e-06	-7.31382	5.39349	-0.570302	Kctd12	potassium channel tetramerisation domain containing 12
10516544	3.9e-05	1.26e-06	-7.23758	5.3899	-0.843335	Hpca	hippocalcin
10581395	3.52e-05	1.1e-06	-7.31274	5.3871	-0.364218	Slc12a4	solute carrier family 12, member 4
10461012	3.5e-05	1.08e-06	7.31941	5.38626	0.675756	Trmt112	tRNA methyltransferase 11-2
10409968	2.27e-05	6.19e-07	-7.63086	5.38373	-0.148909	Rps18	ribosomal protein S18
10362052	2.88e-05	8.39e-07	7.46069	5.37636	0.475328	Aldh8a1	aldehyde dehydrogenase 8 family, member A1
10557439	3.54e-05	1.11e-06	7.30603	5.37335	0.517453	Sgf29	SAGA complex associated factor 29
10493394	3.61e-05	1.15e-06	-7.28822	5.36822	-0.366698	Clk2-scamp3///Clk2	Clk2-scamp3 readthrough///CDC-like kinase 2
10428534	4.24e-05	1.39e-06	-7.18378	5.36407	-1.00199	Trps1	trichorhinophalangeal syndrome I (human)
10479268	3.42e-05	1.05e-06	-7.33467	5.35979	-0.265268	Wtap	Wilms tumour 1-associating protein
10347552	3.26e-05	9.9e-07	7.36902	5.35623	0.330129	Stk16	serine/threonine kinase 16
10371201	3.72e-05	1.19e-06	7.2691	5.35562	0.371193	Ncln	nicalin
10545436	3.7e-05	1.18e-06	7.27255	5.35539	0.499688	Elmod3	ELMO/CED-12 domain containing 3
10353991	2.25e-05	6.13e-07	-7.63706	5.3528	-0.226719	Gm32899///Rpl12	predicted gene, 32899///ribosomal protein L12
10404049	3.52e-05	1.1e-06	-7.31162	5.3527	-0.811666	Hist1h3a///Hist2h3b///Hist1h3i///Hist1h3h///Hist1h3e///Hist1h3b///Hist1h3d///Hist1h3c///Hist1h3f///Hist1h3g///Hist2h3c2///Hist2h3c1///Hist1h3d	histone cluster 1, H3a///histone cluster 2, H3b///histone cluster 1, H3i///histone cluster 1, H3h///histone cluster 1, H3e///histone cluster 1, H3b///histone cluster 1, H3d///histone cluster 1, H3c///histone cluster 1, H3f///histone cluster 1, H3g///histone cluster 2, H3c2///histone cluster 2, H3c1///histone cluster 1, H3d
10408239	3.52e-05	1.1e-06	-7.31134	5.34909	-0.786592	Hist1h3a///Hist2h3b///Hist1h3i///Hist1h3h///Hist1h3e///Hist1h3b///Hist1h3d///Hist1h3c///Hist1h3f///Hist1h3g///Hist2h3c2///Hist2h3c1///Hist1h3d	histone cluster 1, H3a///histone cluster 2, H3b///histone cluster 1, H3i///histone cluster 1, H3h///histone cluster 1, H3e///histone cluster 1, H3b///histone cluster 1, H3d///histone cluster 1, H3c///histone cluster 1, H3f///histone cluster 1, H3g///histone cluster 2, H3c2///histone cluster 2, H3c1///histone cluster 1, H3d
10408246	3.54e-05	1.11e-06	-7.30786	5.34682	-0.778445	Hist1h3a///Hist2h3b///Hist1h3i///Hist1h3h///Hist1h3e///Hist1h3b///Hist1h3d///Hist1h3c///Hist1h3f///Hist1h3g///Hist2h3c2///Hist2h3c1///Hist1h3d	histone cluster 1, H3a///histone cluster 2, H3b///histone cluster 1, H3i///histone cluster 1, H3h///histone cluster 1, H3e///histone cluster 1, H3b///histone cluster 1, H3d///histone cluster 1, H3c///histone cluster 1, H3f///histone cluster 1, H3g///histone cluster 2, H3c2///histone cluster 2, H3c1///histone cluster 1, H3d
10385466	4.37e-05	1.44e-06	-7.16242	5.34103	-0.68082	Sgcd	sarcoglycan, delta (dystrophin-associated glycoprotein)
10403941	3.56e-05	1.12e-06	-7.29922	5.33932	-0.813093	Hist1h3a///Hist2h3b///Hist1h3i///Hist1h3h///Hist1h3e///Hist1h3b///Hist1h3d///Hist1h3c///Hist1h3f///Hist1h3g///Hist2h3c2///Hist2h3c1///Hist1h3d	histone cluster 1, H3a///histone cluster 2, H3b///histone cluster 1, H3i///histone cluster 1, H3h///histone cluster 1, H3e///histone cluster 1, H3b///histone cluster 1, H3d///histone cluster 1, H3c///histone cluster 1, H3f///histone cluster 1, H3g///histone cluster 2, H3c2///histone cluster 2, H3c1///histone cluster 1, H3d
10424991	3.64e-05	1.16e-06	7.28342	5.33751	0.372846	Mfsd3	major facilitator superfamily domain containing 3
10528929	2.97e-05	8.76e-07	7.43685	5.32635	0.269569	Hadha	hydroxyacyl-Coenzyme A dehydrogenase/3-ketoacyl-Coenzyme A thiolase/enoyl-Coenzyme A hydratase (trifunctional protein), alpha subunit
10531144	2.54e-05	7.1e-07	-7.55372	5.32445	-0.209915	Camkv///Rpl21	CaM kinase-like vesicle-associated///ribosomal protein L21
10512332	4.2e-05	1.37e-06	-7.19117	5.31807	-0.804089	4930466F19Rik	RIKEN cDNA 4930466F19 gene
10512354	4.2e-05	1.37e-06	-7.19117	5.31807	-0.804089	4930466F19Rik	RIKEN cDNA 4930466F19 gene
10587651	2.52e-05	7.03e-07	-7.5593	5.31618	-0.192913	Camkv///Rpl21///Cep170	CaM kinase-like vesicle-associated///ribosomal protein L21///centrosomal protein 170
10590438	4.16e-05	1.35e-06	-7.19834	5.31501	-0.889827	Fam198a	family with sequence similarity 198, member A
10458016	2.67e-05	7.59e-07	7.51679	5.31354	0.270123	Proc	protein C
10447356	3.78e-05	1.21e-06	-7.25793	5.31088	-0.460872	Socs5	suppressor of cytokine signaling 5
10388718	3.16e-05	9.51e-07	7.39136	5.30531	0.325538	Pipox	pipecolic acid oxidase
10526363	2.88e-05	8.38e-07	7.46152	5.29143	0.39014	Por	P450 (cytochrome) oxidoreductase
10584954	3.99e-05	1.29e-06	7.22399	5.29108	0.329738	Pcsk7	proprotein convertase subtilisin/kexin type 7
10366665	2.55e-05	7.16e-07	-7.54973	5.28749	-0.186676	Camkv///Rpl21	CaM kinase-like vesicle-associated///ribosomal protein L21
10399148	4.35e-05	1.43e-06	-7.16621	5.27965	-0.543946	Rapgef5	Rap guanine nucleotide exchange factor (GEF) 5
10425559	4.05e-05	1.31e-06	7.21499	5.27757	0.538547	L3mbtl2	l(3)mbt-like 2 (Drosophila)
10608634	4.34e-05	1.42e-06	7.16917	5.27369	1.50571
10429859	3.5e-05	1.08e-06	7.31996	5.27013	0.411294	Oplah	5-oxoprolinase (ATP-hydrolysing)
10393125	3.52e-05	1.1e-06	7.31057	5.26724	0.303301	Mrpl38	mitochondrial ribosomal protein L38
10399360	3.93e-05	1.27e-06	-7.23292	5.25854	-0.885746	Rhob	ras homolog family member B
10346410	2.97e-05	8.75e-07	7.4375	5.2539	0.751065	Aox3	aldehyde oxidase 3
10530145	4.47e-05	1.48e-06	-7.14683	5.24838	-0.903769	Tlr1	toll-like receptor 1
10359624	4.54e-05	1.52e-06	-7.13401	5.24343	-0.496446	Prrx1	paired related homeobox 1
10369531	4.49e-05	1.49e-06	7.14387	5.23754	0.594989	Tspan15	tetraspanin 15
10427885	3.8e-05	1.22e-06	-7.25302	5.23153	-0.432793	Gm10052///Gm5803///Gm5643///Hnrnpa1	heterogeneous nuclear ribonucleoprotein A1 pseudogene///predicted gene 5803///heterogeneous nuclear ribonucleoprotein A1 pseudogene///heterogeneous nuclear ribonucleoprotein A1
10351015	2.41e-05	6.68e-07	7.58838	5.2311	0.175733	Serpinc1	serine (or cysteine) peptidase inhibitor, clade C (antithrombin), member 1
10449955	3.52e-05	1.1e-06	7.31238	5.22063	0.373826	Cyp4f13	cytochrome P450, family 4, subfamily f, polypeptide 13
10435470	3.95e-05	1.27e-06	7.23031	5.21936	0.367232	Kpna1	karyopherin (importin) alpha 1
10367691	3.31e-05	1.01e-06	7.35883	5.21788	0.334702	Iyd	iodotyrosine deiodinase
10355266	3.79e-05	1.22e-06	-7.25572	5.20247	-0.294957	Lancl1	LanC (bacterial lantibiotic synthetase component C)-like 1
10381395	4.34e-05	1.43e-06	7.16836	5.19737	0.434293	Rundc1	RUN domain containing 1
10509246	4.38e-05	1.45e-06	-7.16045	5.19502	-0.408022	Luzp1	leucine zipper protein 1
10463051	2.67e-05	7.59e-07	7.51697	5.19071	0.496354	Cyp2c50	cytochrome P450, family 2, subfamily c, polypeptide 50
10428536	4.83e-05	1.65e-06	-7.09051	5.18961	-0.544865	Trps1	trichorhinophalangeal syndrome I (human)
10348858	4.28e-05	1.4e-06	-7.17836	5.18529	-0.566225	Bok	BCL2-related ovarian killer
10463448	4.33e-05	1.42e-06	7.17098	5.18485	0.42169	Peo1	progressive external ophthalmoplegia 1 (human)
10545198	4.77e-05	1.62e-06	-7.10096	5.17699	-0.562008	Igkv4-59///Igkv4-77///Igkv4-70///Igkv4-72///Igkv4-68///Igkc///Igkv19-93///Igkv4-59///Igkv4-80///Igkv4-70///Igkv4-68	immunoglobulin kappa variable 4-59///immunoglobulin kappa variable 4-77///immunoglobulin kappa chain variable 4-70///immunoglobulin kappa chain variable 4-72///immunoglobulin kappa variable 4-68///immunoglobulin kappa constant///immunoglobulin kappa chain variable 19-93///immunoglobulin kappa variable 4-59///immunoglobulin kappa variable 4-80///immunoglobulin kappa chain variable 4-70///immunoglo…
10456988	4.83e-05	1.65e-06	-7.09056	5.16938	-0.510762	Pard6g	par-6 family cell polarity regulator gamma
10343737	3.52e-05	1.09e-06	7.31448	5.16277	0.457235
10347417	4.2e-05	1.37e-06	7.1915	5.16191	0.415551	Bcs1l	BCS1-like (yeast)
10399680	4.54e-05	1.52e-06	-7.1345	5.16012	-0.691062	Cys1	cystin 1
10499348	4.77e-05	1.62e-06	7.10022	5.15208	0.484622	Tmem79	transmembrane protein 79
10450325	2.64e-05	7.46e-07	7.52609	5.1482	0.231146	Cfb	complement factor B
10459481	3.54e-05	1.11e-06	7.30686	5.14753	0.309205	Lman1	lectin, mannose-binding, 1
10493243	3.05e-05	9.1e-07	-7.41586	5.14327	-0.229246	Camkv///Rpl21	CaM kinase-like vesicle-associated///ribosomal protein L21
10534854	4.42e-05	1.46e-06	7.15547	5.13858	0.379411	Mospd3	motile sperm domain containing 3
10596053	3.32e-05	1.01e-06	7.35749	5.13554	0.374038	Pccb	propionyl Coenzyme A carboxylase, beta polypeptide
10430866	2.97e-05	8.77e-07	7.43621	5.1294	0.331624	Cyp2d10	cytochrome P450, family 2, subfamily d, polypeptide 10
10511679	3.15e-05	9.46e-07	7.39394	5.12782	0.271197	Decr1	2,4-dienoyl CoA reductase 1, mitochondrial
10469505	3.85e-05	1.24e-06	-7.24565	5.10556	-0.239255	Commd3	COMM domain containing 3
10450206	3.75e-05	1.2e-06	7.26327	5.10356	0.33995	Rnf5	ring finger protein 5
10545974	5.04e-05	1.73e-06	-7.06228	5.10301	-0.511049	Antxr1	anthrax toxin receptor 1
10413609	4.7e-05	1.59e-06	-7.10968	5.10242	-0.563989	Mustn1	musculoskeletal, embryonic nuclear protein 1
10461423	4.89e-05	1.67e-06	-7.08376	5.09975	-0.495013	Fads3	fatty acid desaturase 3
10515154	3.64e-05	1.15e-06	-7.28424	5.09579	-0.228363	Gm5879///Rpl3	predicted gene 5879///ribosomal protein L3
10525111	4.43e-05	1.47e-06	7.1527	5.09523	0.297614	Ddx54	DEAD (Asp-Glu-Ala-Asp) box polypeptide 54
10563602	3.57e-05	1.13e-06	7.29653	5.09399	0.7948	Saa4	serum amyloid A 4
10505172	4.62e-05	1.55e-06	7.12373	5.09019	0.354813	Dnajc25	DnaJ heat shock protein family (Hsp40) member C25
10475653	2.71e-05	7.71e-07	7.50788	5.08711	0.252816	Slc27a2	solute carrier family 27 (fatty acid transporter), member 2
10427436	5.17e-05	1.79e-06	-7.04583	5.08611	-0.750807	C7	complement component 7
10376889	5.02e-05	1.72e-06	-7.06637	5.08257	-0.642192	Mmgt2	membrane magnesium transporter 2
10534053	2.78e-05	7.96e-07	-7.49037	5.07899	-0.176747	LOC100862433///Rps16-ps2///Rps16	40S ribosomal protein S16///ribosomal protein S16, pseudogene 2///ribosomal protein S16
10500009	3.09e-05	9.26e-07	-7.40575	5.07815	-0.248512	Rpl31-ps12///Rpl31///Clpb	ribosomal protein L31, pseudogene 1 2///ribosomal protein L31///ClpB caseinolytic peptidase B
10465804	4.14e-05	1.34e-06	-7.20254	5.07182	-0.352057	Polr2g	polymerase (RNA) II (DNA directed) polypeptide G
10490955	4.23e-05	1.38e-06	7.18544	5.0713	0.320384	Mtfr1///Plppr1	mitochondrial fission regulator 1///phospholipid phosphatase related 1
10423520	5.25e-05	1.82e-06	-7.03515	5.06792	-0.453595	Sema5a	sema domain, seven thrombospondin repeats (type 1 and type 1-like), transmembrane domain (TM) and short cytoplasmic domain, (semaphorin) 5A
10567229	4.6e-05	1.54e-06	-7.12645	5.05902	-0.582985	Smg1	SMG1 homolog, phosphatidylinositol 3-kinase-related kinase (C. elegans)
10365116	4.49e-05	1.5e-06	7.14185	5.05804	0.433591	Dohh	deoxyhypusine hydroxylase/monooxygenase
10498185	4.15e-05	1.35e-06	-7.20001	5.05439	-0.44462	Tra2b	transformer 2 beta homolog (Drosophila)
10529264	5.04e-05	1.74e-06	-7.06214	5.05404	-0.85726	Spon2	spondin 2, extracellular matrix protein
10352457	3.37e-05	1.03e-06	-7.34587	5.05036	-0.280998	Camkv///Rpl21///Cep170	CaM kinase-like vesicle-associated///ribosomal protein L21///centrosomal protein 170
10468885	5.35e-05	1.88e-06	-7.01987	5.03924	-0.586308	Zfp950	zinc finger protein 950
10517666	5.05e-05	1.74e-06	7.05998	5.03118	0.387926	Otud3	OTU domain containing 3
10384100	3.52e-05	1.09e-06	-7.31539	5.03028	-0.36334	Rps15a-ps6///Rps15a-ps4///Rps15a	ribosomal protein S15A, pseudogene 6///ribosomal protein S15A, pseudogene 4///ribosomal protein S15A
10359908	5.43e-05	1.91e-06	7.01016	5.02346	0.475644	Rgs4	regulator of G-protein signaling 4
10606567	2.79e-05	8.05e-07	-7.48395	5.02233	-0.262936	Rps12	ribosomal protein S12
10606569	2.79e-05	8.05e-07	-7.48395	5.02233	-0.262936	Rps12	ribosomal protein S12
10606573	2.79e-05	8.05e-07	-7.48395	5.02233	-0.262936	Rps12	ribosomal protein S12
10606577	2.79e-05	8.05e-07	-7.48395	5.02233	-0.262936	Rps12	ribosomal protein S12
10606579	2.79e-05	8.05e-07	-7.48395	5.02233	-0.262936	Rps12	ribosomal protein S12
10533246	5.15e-05	1.78e-06	-7.04831	5.00722	-0.631163	Oas1a///Oas1g	2'-5' oligoadenylate synthetase 1A///2'-5' oligoadenylate synthetase 1G
10545401	4.58e-05	1.53e-06	-7.12878	4.99804	-0.471574	Vamp5	vesicle-associated membrane protein 5
10355534	4.65e-05	1.56e-06	-7.11904	4.9933	-0.618791	Tns1	tensin 1
10519504	4.47e-05	1.49e-06	-7.14598	4.98314	-0.420054	Sri	sorcin
10449644	3.56e-05	1.13e-06	7.29761	4.97934	0.332012	Glo1	glyoxalase 1
10511069	3.97e-05	1.28e-06	-7.22753	4.97841	-0.375211	Gnb1	guanine nucleotide binding protein (G protein), beta 1
10387201	5.35e-05	1.88e-06	7.02022	4.97814	0.384518	Arhgef15	Rho guanine nucleotide exchange factor (GEF) 15
10532025	3.54e-05	1.11e-06	-7.30399	4.97759	-0.375274	Rps15a-ps6///Rps15a-ps4///Rps15a	ribosomal protein S15A, pseudogene 6///ribosomal protein S15A, pseudogene 4///ribosomal protein S15A
10413803	4.77e-05	1.61e-06	7.10133	4.97706	0.428485	Btd	biotinidase
10408487	3.57e-05	1.13e-06	7.29585	4.97629	0.203014	Uqcrfs1	ubiquinol-cytochrome c reductase, Rieske iron-sulfur polypeptide 1
10528679	5.49e-05	1.93e-06	-7.00337	4.97308	-0.570342	Wdr86	WD repeat domain 86
10416940	4.16e-05	1.35e-06	-7.19895	4.97285	-0.324183	Tpm3	tropomyosin 3, gamma
10429972	4.94e-05	1.69e-06	7.07665	4.96524	0.266862	Cpsf1	cleavage and polyadenylation specific factor 1
10392996	3.21e-05	9.69e-07	-7.38072	4.961	-0.195782	Camkv///Rpl21///Cep170	CaM kinase-like vesicle-associated///ribosomal protein L21///centrosomal protein 170
10458251	4.34e-05	1.43e-06	7.16782	4.9608	0.323373	Sil1	endoplasmic reticulum chaperone SIL1 homolog (S. cerevisiae)
10368713	4.57e-05	1.53e-06	7.1304	4.95506	0.426257	Mfsd4b1	major facilitator superfamily domain containing 4B1
10496748	5.26e-05	1.83e-06	7.03271	4.95406	0.678601	Syde2	synapse defective 1, Rho GTPase, homolog 2 (C. elegans)
10602592	3.52e-05	1.1e-06	7.31058	4.95346	0.267463	Hsd17b10	hydroxysteroid (17-beta) dehydrogenase 10
10567823	3.18e-05	9.59e-07	-7.38641	4.95318	-0.18562	Camkv///Rpl21///Cep170	CaM kinase-like vesicle-associated///ribosomal protein L21///centrosomal protein 170
10344126	4.64e-05	1.56e-06	-7.12051	4.94484	-0.462838
10401900	4.52e-05	1.51e-06	7.13734	4.94234	0.310181	Sel1l	sel-1 suppressor of lin-12-like (C. elegans)
10594652	4.7e-05	1.59e-06	7.11072	4.94203	0.348291	Lactb	lactamase, beta
10447139	3.42e-05	1.05e-06	-7.33429	4.93992	-0.240634	Camkv///Rpl21///Cep170	CaM kinase-like vesicle-associated///ribosomal protein L21///centrosomal protein 170
10499265	5.05e-05	1.74e-06	7.06091	4.93799	0.375876	Prcc	papillary renal cell carcinoma (translocation-associated)
10401695	3.23e-05	9.78e-07	-7.3756	4.93165	-0.186303	Camkv///Rpl21///Cep170	CaM kinase-like vesicle-associated///ribosomal protein L21///centrosomal protein 170
10497752	4.83e-05	1.64e-06	7.09121	4.93115	0.476206	Carhsp1	calcium regulated heat stable protein 1
10590623	5.8e-05	2.07e-06	-6.96799	4.92915	-0.798403	Cxcr6	chemokine (C-X-C motif) receptor 6
10358816	5.31e-05	1.86e-06	-7.02599	4.92882	-0.370148	Lamc1	laminin, gamma 1
10345698	3.33e-05	1.02e-06	-7.35434	4.92817	-0.223963	Rpl31-ps12///Rpl31///Clpb	ribosomal protein L31, pseudogene 1 2///ribosomal protein L31///ClpB caseinolytic peptidase B
10401987	5.77e-05	2.05e-06	6.97125	4.92324	0.665645	Kcnk10	potassium channel, subfamily K, member 10
10421972	3.42e-05	1.05e-06	-7.3346	4.92308	-0.221721	Rpl36a	ribosomal protein L36A
10568536	5.72e-05	2.03e-06	-6.97685	4.91887	-0.638934	Cpxm2	carboxypeptidase X 2 (M14 family)
10501629	6.02e-05	2.16e-06	-6.94462	4.91142	-0.61039	Cdc14a	CDC14 cell division cycle 14A
10598994	5.24e-05	1.82e-06	7.03693	4.90656	0.541589	Atp1b3	ATPase, Na+/K+ transporting, beta 3 polypeptide
10561679	4.23e-05	1.38e-06	-7.18563	4.90495	-0.349637	Psmd8	proteasome (prosome, macropain) 26S subunit, non-ATPase, 8
10373073	5.72e-05	2.03e-06	-6.97677	4.90449	-0.531478	Arhgef25	Rho guanine nucleotide exchange factor (GEF) 25
10489705	5.31e-05	1.85e-06	-7.0269	4.90311	-0.724882	Slc13a3	solute carrier family 13 (sodium-dependent dicarboxylate transporter), member 3
10363173	5.49e-05	1.93e-06	-7.00348	4.90243	-0.637081	Gja1	gap junction protein, alpha 1
10425321	5.94e-05	2.12e-06	-6.95335	4.89999	-0.819386	Apobec3	apolipoprotein B mRNA editing enzyme, catalytic polypeptide 3
10460016	3.51e-05	1.09e-06	-7.31778	4.89438	-0.236362	Camkv///Rpl21	CaM kinase-like vesicle-associated///ribosomal protein L21
10607206	6.54e-05	2.39e-06	6.89034	4.8848	0.524651	Il13ra2	interleukin 13 receptor, alpha 2
10478928	5.69e-05	2.02e-06	-6.98092	4.88263	-0.698615	Tshz2	teashirt zinc finger family member 2
10604763	4.89e-05	1.67e-06	-7.08251	4.88053	-0.438454	Arpc1b	actin related protein 2/3 complex, subunit 1B
10400896	5.04e-05	1.74e-06	7.0618	4.86885	0.359275	L3hypdh	L-3-hydroxyproline dehydratase (trans-)
10447286	3.54e-05	1.11e-06	-7.30518	4.85881	-0.215006	Rpl31-ps12///Rpl31///Clpb	ribosomal protein L31, pseudogene 1 2///ribosomal protein L31///ClpB caseinolytic peptidase B
10422635	4.04e-05	1.31e-06	-7.21591	4.85204	-0.790202	C6	complement component 6
10407327	6.54e-05	2.38e-06	-6.89198	4.85142	-0.732168	Emb	embigin
10566943	6.15e-05	2.21e-06	-6.93215	4.8472	-0.455401	Mrvi1	MRV integration site 1
10425357	5.6e-05	1.98e-06	6.99082	4.83904	0.375781	Mief1	mitochondrial elongation factor 1
10404521	4.93e-05	1.69e-06	7.07782	4.81665	0.300797	Bphl	biphenyl hydrolase-like (serine hydrolase, breast epithelial mucin-associated antigen)
10464877	5.19e-05	1.8e-06	7.04246	4.81431	0.288234	Dpp3	dipeptidylpeptidase 3
10396476	6.19e-05	2.23e-06	-6.92768	4.80925	-0.673146	Rhoj	ras homolog family member J
10561063	4.28e-05	1.4e-06	7.1772	4.80859	0.374133	Bckdha	branched chain ketoacid dehydrogenase E1, alpha polypeptide
10371041	5.31e-05	1.85e-06	7.02643	4.80327	0.380875	Sgta	small glutamine-rich tetratricopeptide repeat (TPR)-containing, alpha
10408915	5.32e-05	1.86e-06	7.02365	4.7934	0.347915	Dtnbp1	dystrobrevin binding protein 1
10382316	6.64e-05	2.43e-06	6.88149	4.79145	0.729781	Kcnj16	potassium inwardly-rectifying channel, subfamily J, member 16
10502050	6.45e-05	2.34e-06	-6.90197	4.78866	-0.927977	Alpk1	alpha-kinase 1
10512949	4.99e-05	1.71e-06	-7.06997	4.78643	-0.471863	Abca1	ATP-binding cassette, sub-family A (ABC1), member 1
10596769	5.6e-05	1.98e-06	-6.99139	4.78308	-0.36525	Rbm5	RNA binding motif protein 5
10420591	6.19e-05	2.23e-06	6.92749	4.77916	0.409092
10577412	5.4e-05	1.9e-06	-7.01298	4.77866	-0.477506	6820431F20Rik///2610005L07Rik///Cdh11	cadherin 11 pseudogene///cadherin 11 pseudogene///cadherin 11
10501164	6.35e-05	2.29e-06	-6.91202	4.77767	-0.522129	Csf1	colony stimulating factor 1 (macrophage)
10465772	5.17e-05	1.79e-06	7.04514	4.77754	0.486158	Slc3a2	solute carrier family 3 (activators of dibasic and neutral amino acid transport), member 2
10585610	5.94e-05	2.12e-06	-6.95362	4.77703	-0.542676	Ptpn9	protein tyrosine phosphatase, non-receptor type 9
10368700	5.66e-05	2e-06	6.98449	4.77155	0.7168	Mfsd4b3	major facilitator superfamily domain containing 4B3
10607467	4.96e-05	1.7e-06	-7.07397	4.76125	-0.41314	Sat1	spermidine/spermine N1-acetyl transferase 1
10544199	6.53e-05	2.38e-06	-6.89326	4.75188	-0.526044	Dennd2a	DENN/MADD domain containing 2A
10492325	5.3e-05	1.85e-06	7.02761	4.74876	0.286339	Ube2v1	ubiquitin-conjugating enzyme E2 variant 1
10582162	5.97e-05	2.14e-06	-6.95005	4.74727	-0.55331	Cotl1	coactosin-like 1 (Dictyostelium)
10383233	5.4e-05	1.9e-06	-7.0139	4.74371	-0.558972	Rnf213	ring finger protein 213
10539933	6.34e-05	2.29e-06	6.91308	4.742	0.478715	Txnrd3	thioredoxin reductase 3
10547701	5.39e-05	1.89e-06	7.01534	4.73689	0.471836	Pex5	peroxisomal biogenesis factor 5
10519555	6.77e-05	2.49e-06	-6.86923	4.73515	-0.675846	Abcb1b	ATP-binding cassette, sub-family B (MDR/TAP), member 1B
10518350	6.34e-05	2.29e-06	-6.91368	4.73269	-0.74859	Hmgb2	high mobility group box 2
10532993	3.65e-05	1.16e-06	7.28122	4.7261	0.184532	Cox6a1	cytochrome c oxidase subunit VIa polypeptide 1
10593776	6.37e-05	2.3e-06	6.90957	4.7258	0.991091	Nrg4	neuregulin 4
10514939	6.57e-05	2.4e-06	-6.88799	4.72578	-0.564906	Podn	podocan
10532578	6.73e-05	2.47e-06	-6.87325	4.72458	-0.59164	Myo18b	myosin XVIIIb
10446785	5.89e-05	2.1e-06	6.95965	4.72422	0.2941	Spast	spastin
10346000	7.46e-05	2.8e-06	-6.80626	4.72387	-0.553102	Gulp1	GULP, engulfment adaptor PTB domain containing 1
10537298	7.11e-05	2.63e-06	-6.83846	4.71746	-0.780986	Chrm2	cholinergic receptor, muscarinic 2, cardiac
10600324	4.42e-05	1.46e-06	-7.15433	4.70904	-0.239321	Gm5879///Rpl3	predicted gene 5879///ribosomal protein L3
10602009	5.57e-05	1.96e-06	6.9951	4.69395	0.365514	Rnf128	ring finger protein 128
10427461	7.06e-05	2.61e-06	-6.84347	4.69372	-0.599226	Ptger4	prostaglandin E receptor 4 (subtype EP4)
10606565	3.56e-05	1.13e-06	-7.29845	4.68113	-0.265386	Rps12	ribosomal protein S12
10606571	3.56e-05	1.13e-06	-7.29845	4.68113	-0.265386	Rps12	ribosomal protein S12
10606575	3.56e-05	1.13e-06	-7.29845	4.68113	-0.265386	Rps12	ribosomal protein S12
10601164	5.32e-05	1.86e-06	-7.02431	4.67782	-0.254896	Nono	non-POU-domain-containing, octamer binding protein
10576726	4.36e-05	1.44e-06	-7.16347	4.67723	-0.152661	Gm8624///Rps23	ribosomal protein S23 pseudogene///ribosomal protein S23
10388377	5.9e-05	2.11e-06	6.9578	4.66682	0.330462	Srr	serine racemase
10491730	4.35e-05	1.43e-06	-7.16636	4.66599	-0.147942	Gm8624///Rps23	ribosomal protein S23 pseudogene///ribosomal protein S23
10527530	4.21e-05	1.37e-06	-7.18882	4.65822	-0.204526	Camkv///Rpl21///Cep170	CaM kinase-like vesicle-associated///ribosomal protein L21///centrosomal protein 170
10544812	4.47e-05	1.48e-06	-7.14661	4.65579	-0.322265	Rpl38	ribosomal protein L38
10496324	6.5e-05	2.36e-06	6.89646	4.65279	0.593028	Slc39a8	solute carrier family 39 (metal ion transporter), member 8
10339830	3.73e-05	1.19e-06	-7.26682	4.64812	-0.422865
10441815	5.07e-05	1.75e-06	7.05767	4.64633	0.310794	Sod2	superoxide dismutase 2, mitochondrial
10451710	7.2e-05	2.67e-06	-6.83044	4.64131	-0.64808	Rftn1	raftlin lipid raft linker 1
10445376	4.16e-05	1.35e-06	-7.19756	4.63967	-0.172471	Camkv///Rpl21///Cep170	CaM kinase-like vesicle-associated///ribosomal protein L21///centrosomal protein 170
10608661	7.26e-05	2.7e-06	6.8246	4.63572	1.62806
10583788	5.74e-05	2.04e-06	6.97447	4.62975	0.363095	Prkcsh	protein kinase C substrate 80K-H
10551173	6.14e-05	2.2e-06	6.93432	4.62849	0.364892	Exosc5	exosome component 5
10518679	6.54e-05	2.39e-06	6.89111	4.62841	0.601441	Nmnat1	nicotinamide nucleotide adenylyltransferase 1
10579525	6.15e-05	2.21e-06	-6.93177	4.61878	-0.685388	Plvap	plasmalemma vesicle associated protein
10370632	6.44e-05	2.33e-06	6.90324	4.61054	0.387768	Rnf126	ring finger protein 126
10506767	5.24e-05	1.82e-06	-7.03611	4.6008	-0.291944	Echdc2	enoyl Coenzyme A hydratase domain containing 2
10500272	6.54e-05	2.38e-06	6.89168	4.59813	0.598645	Ciart	circadian associated repressor of transcription
10412562	6.33e-05	2.28e-06	-6.91437	4.5883	-0.390321	Flnb	filamin, beta
10607324	4.32e-05	1.42e-06	-7.17184	4.58827	-0.185641	Camkv///Rpl21///Cep170	CaM kinase-like vesicle-associated///ribosomal protein L21///centrosomal protein 170
10526410	6.32e-05	2.28e-06	-6.91606	4.58802	-0.608177	Hspb1	heat shock protein 1
10367215	4.68e-05	1.58e-06	7.11453	4.58549	0.398928	Apon	apolipoprotein N
10414262	7.9e-05	3.01e-06	6.76806	4.57882	1.56799	Ear2	eosinophil-associated, ribonuclease A family, member 2
10561527	5.67e-05	2.01e-06	-6.98316	4.57878	-0.316578	Actn4	actinin alpha 4
10516605	6.35e-05	2.3e-06	-6.91106	4.57815	-0.292298	Hdac1	histone deacetylase 1
10501832	4.42e-05	1.47e-06	7.15392	4.57699	0.466859	Abcd3	ATP-binding cassette, sub-family D (ALD), member 3
10536908	7.3e-05	2.72e-06	6.82072	4.57054	0.543836	Tspan33	tetraspanin 33
10476582	7.28e-05	2.71e-06	6.82288	4.56656	0.5164	Macrod2	MACRO domain containing 2
10462613	7.81e-05	2.95e-06	-6.77768	4.56606	-1.16481	Ifit2	interferon-induced protein with tetratricopeptide repeats 2
10434698	4.49e-05	1.49e-06	7.14306	4.562	0.333206	Fetub	fetuin beta
10601569	8.14e-05	3.11e-06	-6.74955	4.55938	-0.820136	Pcdh11x	protocadherin 11 X-linked
10394914	4.7e-05	1.59e-06	7.11107	4.55496	0.218394	Iah1	isoamyl acetate-hydrolyzing esterase 1 homolog
10493114	7.89e-05	3e-06	-6.76939	4.55345	-0.571671	Nes	nestin
10397528	4.52e-05	1.51e-06	-7.13801	4.54908	-0.217925	Camkv///Rpl21	CaM kinase-like vesicle-associated///ribosomal protein L21
10592067	7.6e-05	2.87e-06	-6.79335	4.53553	-0.550057	Fli1	Friend leukemia integration 1
10569008	8.01e-05	3.05e-06	-6.76	4.52304	-0.53576	Cox8b	cytochrome c oxidase subunit VIIIb
10353311	7.81e-05	2.95e-06	6.77789	4.523	0.444867	Jph1	junctophilin 1
10548976	4.99e-05	1.71e-06	-7.07062	4.51351	-0.313305	Rpl38	ribosomal protein L38
10494574	8.07e-05	3.08e-06	-6.75606	4.51088	-0.584749	Prkab2	protein kinase, AMP-activated, beta 2 non-catalytic subunit
10539238	6.51e-05	2.37e-06	6.89498	4.5102	0.561088	Eva1a	eva-1 homolog A (C. elegans)
10539705	6.57e-05	2.4e-06	-6.8875	4.50491	-0.248414	Snrpg	small nuclear ribonucleoprotein polypeptide G
10419154	8.31e-05	3.19e-06	6.73662	4.5	0.984839	Ear12///Ear10///Ear6///Ear4///Ear3///Ear7///Ear2///Ear1	eosinophil-associated, ribonuclease A family, member 12///eosinophil-associated, ribonuclease A family, member 10///eosinophil-associated, ribonuclease A family, member 6///eosinophil-associated, ribonuclease A family, member 4///eosinophil-associated, ribonuclease A family, member 3///eosinophil-associated, ribonuclease A family, member 7///eosinophil-associated, ribonuclease A family, member 2/…
10460616	5.68e-05	2.01e-06	-6.98187	4.49842	-0.224107	Cfl1	cofilin 1, non-muscle
10422075	7.44e-05	2.79e-06	-6.80778	4.48871	-0.422364	Mycbp2	MYC binding protein 2
10371981	6.47e-05	2.35e-06	-6.89975	4.4717	-0.322197	LOC102638183///Snrpf	small nuclear ribonucleoprotein F///small nuclear ribonucleoprotein polypeptide F
10429772	7.63e-05	2.88e-06	-6.79058	4.47087	-0.546374	Eppk1	epiplakin 1
10424553	4.66e-05	1.57e-06	-7.11681	4.46227	-0.194749	Camkv///Rpl21///Cep170	CaM kinase-like vesicle-associated///ribosomal protein L21///centrosomal protein 170
10450605	6.81e-05	2.5e-06	-6.86539	4.46005	-0.502749	Tubb5	tubulin, beta 5 class I
10401924	5.02e-05	1.72e-06	-7.06597	4.45876	-0.24851	Rpl31-ps12///Rpl31///Clpb	ribosomal protein L31, pseudogene 1 2///ribosomal protein L31///ClpB caseinolytic peptidase B
10393955	6.79e-05	2.5e-06	6.86666	4.45516	0.441675	Dus1l	dihydrouridine synthase 1-like (S. cerevisiae)
10389143	8.84e-05	3.45e-06	-6.69528	4.44628	-0.666084	Slfn8	schlafen 8
10509560	5.29e-05	1.84e-06	-7.02949	4.43459	-0.315872	Rpl38	ribosomal protein L38
10371506	7.6e-05	2.87e-06	6.79354	4.42617	0.583249	Stab2	stabilin 2
10385034	4.69e-05	1.58e-06	-7.11244	4.41921	-0.195388	Rpsa	ribosomal protein SA
10434105	8.32e-05	3.2e-06	-6.7351	4.41558	-0.448587	Scarf2	scavenger receptor class F, member 2
10399760	4.69e-05	1.58e-06	-7.11259	4.41385	-0.144931	Rps7	ribosomal protein S7
10548552	8.8e-05	3.43e-06	-6.69864	4.41165	-0.940413	Klra2	killer cell lectin-like receptor, subfamily A, member 2
10431656	4.87e-05	1.66e-06	-7.08578	4.40574	-0.213468	Rpl31-ps12///Rpl31///Clpb	ribosomal protein L31, pseudogene 1 2///ribosomal protein L31///ClpB caseinolytic peptidase B
10568355	8.68e-05	3.37e-06	-6.70743	4.40431	-0.543449	Pycard	PYD and CARD domain containing
10436873	7.12e-05	2.64e-06	-6.83755	4.40221	-0.421749	Son	Son DNA binding protein
10531208	7.6e-05	2.87e-06	6.79315	4.39672	0.326548	Cox18	cytochrome c oxidase assembly protein 18
10497337	7.19e-05	2.67e-06	6.8319	4.39533	0.744518	Car1	carbonic anhydrase 1
10368638	9.26e-05	3.64e-06	-6.6674	4.39307	-0.691123	Fam26e	family with sequence similarity 26, member E
10485027	4.77e-05	1.61e-06	7.10185	4.39128	0.183608	F2	coagulation factor II
10608648	8.37e-05	3.22e-06	6.73135	4.38919	1.72541
10376959	7.83e-05	2.97e-06	6.77548	4.38369	0.343121	Elac2	elaC ribonuclease Z 2
10456891	4.83e-05	1.64e-06	7.09172	4.37917	0.262824	Atp5a1	ATP synthase, H+ transporting, mitochondrial F1 complex, alpha subunit 1
10598018	9.3e-05	3.66e-06	6.66439	4.37041	2.0587
10500295	8.47e-05	3.27e-06	-6.72412	4.36146	-0.417643	Plekho1///Tcf7	pleckstrin homology domain containing, family O member 1///transcription factor 7, T cell specific
10515187	7.28e-05	2.72e-06	6.8219	4.35955	2.87117	Cyp4a14	cytochrome P450, family 4, subfamily a, polypeptide 14
10574607	5.07e-05	1.75e-06	7.05676	4.3591	0.359354	Ces3b	carboxylesterase 3B
10380986	7.52e-05	2.83e-06	6.80067	4.35808	0.30888	Psmd3	proteasome (prosome, macropain) 26S subunit, non-ATPase, 3
10469923	7.22e-05	2.68e-06	6.82844	4.35731	0.333949	Entpd8	ectonucleoside triphosphate diphosphohydrolase 8
10483698	8.97e-05	3.51e-06	-6.6862	4.35442	-0.637527	Wipf1	WAS/WASL interacting protein family, member 1
10379615	8.73e-05	3.39e-06	-6.70414	4.34908	-0.69858	Slfn5	schlafen 5
10545271	8.24e-05	3.17e-06	6.74096	4.34561	0.425934	Thnsl2	threonine synthase-like 2 (bacterial)
10459768	6.97e-05	2.57e-06	-6.85082	4.3456	-0.683517
10593884	8.83e-05	3.45e-06	6.69594	4.34401	0.580028	Gm10658	predicted gene 10658
10402347	7.89e-05	3e-06	-6.77015	4.34267	-1.35905	Ifi27l2a	interferon, alpha-inducible protein 27 like 2A
10368534	9.48e-05	3.74e-06	-6.65238	4.34108	-0.543479	Ncoa7	nuclear receptor coactivator 7
10606261	4.81e-05	1.63e-06	-7.09546	4.33643	-0.23536	Gm32899///Rpl12	predicted gene, 32899///ribosomal protein L12
10564451	7.89e-05	2.99e-06	-6.77027	4.32872	-0.50368	Mef2a	myocyte enhancer factor 2A
10569024	8.16e-05	3.12e-06	6.74777	4.32425	0.54106	Sigirr	single immunoglobulin and toll-interleukin 1 receptor (TIR) domain
10445380	8.88e-05	3.47e-06	6.69235	4.32116	0.399513	Aars2	alanyl-tRNA synthetase 2, mitochondrial
10534075	8.77e-05	3.41e-06	6.70096	4.30881	0.32682	Psph	phosphoserine phosphatase
10344497	6.15e-05	2.21e-06	-6.93297	4.29671	-0.25393
10473006	5.35e-05	1.88e-06	-7.01969	4.29447	-0.17609	Camkv///Rpl21///Cep170	CaM kinase-like vesicle-associated///ribosomal protein L21///centrosomal protein 170
10417813	8.41e-05	3.24e-06	6.72785	4.29222	0.307306	Ecd	ecdysoneless homolog (Drosophila)
10389775	7.56e-05	2.85e-06	6.79672	4.28894	0.663195	Pctp	phosphatidylcholine transfer protein
10465379	8.77e-05	3.41e-06	6.70135	4.28717	0.492641	Snx15	sorting nexin 15
10502205	5.93e-05	2.12e-06	6.95507	4.28661	0.312425	Hadh	hydroxyacyl-Coenzyme A dehydrogenase
10451884	5.25e-05	1.83e-06	-7.03476	4.2864	-0.191607	Camkv///Rpl21///Cep170	CaM kinase-like vesicle-associated///ribosomal protein L21///centrosomal protein 170
10526133	8.73e-05	3.4e-06	6.70361	4.28404	0.361667	Rabgef1	RAB guanine nucleotide exchange factor (GEF) 1
10557831	8.08e-05	3.09e-06	6.7538	4.28242	0.370804	Kat8	K(lysine) acetyltransferase 8
10444658	8.66e-05	3.36e-06	-6.70902	4.2801	-0.612345	Clic1	chloride intracellular channel 1
10373036	7.4e-05	2.77e-06	6.81133	4.27926	0.30113	Os9	amplified in osteosarcoma
10360173	0.000101	4.04e-06	-6.61255	4.27864	-0.618285	Slamf7	SLAM family member 7
10535381	5.18e-05	1.8e-06	-7.04354	4.27773	-0.297616	Actb	actin, beta
10367440	9.47e-05	3.73e-06	6.65381	4.27751	0.352529	Itga7	integrin alpha 7
10347767	0.0001	3.98e-06	-6.62011	4.26736	-0.652096	Kcne4	potassium voltage-gated channel, Isk-related subfamily, gene 4
10487382	8.32e-05	3.2e-06	6.73478	4.26451	0.386787	Fahd2a	fumarylacetoacetate hydrolase domain containing 2A
10565935	9.8e-05	3.89e-06	-6.63263	4.25987	-0.507135	Arhgef17	Rho guanine nucleotide exchange factor (GEF) 17
10397153	8.08e-05	3.09e-06	6.75375	4.24951	0.991248	Acot4	acyl-CoA thioesterase 4
10505200	7.88e-05	2.99e-06	6.77159	4.23985	0.61308	Hsdl2	hydroxysteroid dehydrogenase like 2
10367400	8.66e-05	3.36e-06	6.70966	4.23961	0.489357	Mmp19	matrix metallopeptidase 19
10548030	8.2e-05	3.14e-06	-6.74444	4.23893	-0.827	Cd9	CD9 antigen
10429776	9.63e-05	3.81e-06	6.64265	4.23417	0.403146	BC024139///Eppk1	cDNA sequence BC024139///epiplakin 1
10523359	0.000104	4.2e-06	6.59211	4.23211	1.39247	Cxcl13	chemokine (C-X-C motif) ligand 13
10599654	0.000103	4.16e-06	-6.5971	4.22544	-0.749158	Cxx1c	CAAX box 1C
10536917	9.61e-05	3.8e-06	-6.64427	4.21411	-0.455453	Smo	smoothened, frizzled class receptor
10393926	6.89e-05	2.54e-06	6.8577	4.2073	0.448087	Dcxr	dicarbonyl L-xylulose reductase
10552406	0.000102	4.08e-06	-6.60713	4.20208	-0.765669	Nkg7	natural killer cell group 7 sequence
10600210	0.000101	4.02e-06	-6.61466	4.19182	-0.357307	Slc6a8	solute carrier family 6 (neurotransmitter transporter, creatine), member 8
10398240	0.000103	4.16e-06	-6.59706	4.18252	-0.439937	Eml1	echinoderm microtubule associated protein like 1
10501218	7.07e-05	2.61e-06	-6.84291	4.18164	-1.39558	Gstm3	glutathione S-transferase, mu 3
10404077	7.34e-05	2.74e-06	6.81638	4.16884	0.61049	Slc17a2	solute carrier family 17 (sodium phosphate), member 2
10500329	6.73e-05	2.47e-06	6.87261	4.16823	0.247519	Hist1h2al///Hist1h2ao///Hist2h2ab///Hist2h2aa2///Hist1h2ai///Hist2h2ac///Hist1h2af///Hist1h2ab///Hist1h2ap///Hist1h2an///Hist1h2ak///Hist1h2ah///Hist1h2ag///Hist1h2ae///Hist1h2ad///Hist1h2ac///Hist1h2aa///H2afj///H2afx///Hist2h2aa1///Hist1h3d	histone cluster 1, H2al///histone cluster 1, H2ao///histone cluster 2, H2ab///histone cluster 2, H2aa2///histone cluster 1, H2ai///histone cluster 2, H2ac///histone cluster 1, H2af///histone cluster 1, H2ab///histone cluster 1, H2ap///histone cluster 1, H2an///histone cluster 1, H2ak///histone cluster 1, H2ah///histone cluster 1, H2ag///histone cluster 1, H2ae///histone cluster 1, H2ad///histone …
10416700	0.000106	4.3e-06	-6.57999	4.165	-0.449222	Pcdh17	protocadherin 17
10482004	7.2e-05	2.67e-06	6.83019	4.16227	0.313287	AI182371	expressed sequence AI182371
10344897	0.00011	4.49e-06	-6.55706	4.16037	-0.436591	Sulf1	sulfatase 1
10479996	5.89e-05	2.1e-06	6.95923	4.15623	0.178938	Atp5c1	ATP synthase, H+ transporting, mitochondrial F1 complex, gamma polypeptide 1
10408081	0.000102	4.11e-06	-6.60349	4.15458	-0.631687	Hist1h1b	histone cluster 1, H1b
10420596	0.000102	4.1e-06	-6.60441	4.15422	-0.501789	Tnfrsf19	tumor necrosis factor receptor superfamily, member 19
10471535	0.000105	4.24e-06	-6.58797	4.15138	-0.390581	Fam129b	family with sequence similarity 129, member B
10487711	7.26e-05	2.7e-06	6.82455	4.14803	0.254348	Ddrgk1	DDRGK domain containing 1
10505132	0.000109	4.42e-06	-6.56598	4.14799	-0.533998	Pakap///Akap2	paralemmin A kinase anchor protein///A kinase (PRKA) anchor protein 2
10466317	0.000102	4.06e-06	6.61044	4.14715	0.334477	Gm44505///Zfp91///Cntf	predicted readthrough transcript (NMD candidate), 44505///zinc finger protein 91///ciliary neurotrophic factor
10370072	0.000107	4.33e-06	-6.57689	4.13649	-0.46636	Prmt2	protein arginine N-methyltransferase 2
10503241	0.000109	4.45e-06	-6.5626	4.13378	-0.572441	Gdf6	growth differentiation factor 6
10594645	0.000106	4.28e-06	-6.58206	4.12695	-0.583193	Rab8b	RAB8B, member RAS oncogene family
10582958	0.000111	4.54e-06	-6.55199	4.12266	-0.876028	Gucy1a2	guanylate cyclase 1, soluble, alpha 2
10362593	8.14e-05	3.12e-06	-6.74917	4.1196	-0.307877	LOC102639044///Npm1	nucleophosmin pseudogene///nucleophosmin 1
10463070	0.000108	4.37e-06	-6.57116	4.11788	-0.895296	Entpd1	ectonucleoside triphosphate diphosphohydrolase 1
10581772	9.7e-05	3.85e-06	-6.63812	4.11306	-0.426795	Glg1	golgi apparatus protein 1
10353450	0.000101	4.03e-06	6.6142	4.11148	0.925048	Gm4956	predicted gene 4956
10531126	0.000116	4.78e-06	-6.52502	4.10271	-1.07159	Jchain	immunoglobulin joining chain
10339286	0.000102	4.07e-06	6.60898	4.10163	0.575917
10338104	7.5e-05	2.81e-06	-6.80305	4.09725	-0.510637
10436519	0.000105	4.24e-06	-6.58752	4.08749	-0.805837	Robo1	roundabout guidance receptor 1
10390707	0.000118	4.9e-06	-6.51223	4.0873	-1.00035	Top2a	topoisomerase (DNA) II alpha
10452118	8.6e-05	3.33e-06	6.71353	4.08043	0.301935	Lonp1	lon peptidase 1, mitochondrial
10458534	0.000108	4.39e-06	6.56961	4.06949	0.386454	Pcdh1	protocadherin 1
10414767	7.89e-05	3e-06	-6.76983	4.06159	-0.261518	Rps19-ps3///Rps19	ribosomal protein S19, pseudogene 3///ribosomal protein S19
10414874	7.89e-05	3e-06	-6.76983	4.06159	-0.261518	Rps19-ps3///Rps19	ribosomal protein S19, pseudogene 3///ribosomal protein S19
10394733	7.33e-05	2.74e-06	-6.81704	4.05236	-0.169156	Gm8624///Rps23	ribosomal protein S23 pseudogene///ribosomal protein S23
10438583	6.68e-05	2.45e-06	-6.87747	4.05125	-0.226573	Gm32899///Rpl12	predicted gene, 32899///ribosomal protein L12
10548785	9.22e-05	3.62e-06	-6.67047	4.0512	-0.456549	Dynlt1a///Dynlt1c///Dynlt1f///Dynlt1b	dynein light chain Tctex-type 1A///dynein light chain Tctex-type 1C///dynein light chain Tctex-type 1F///dynein light chain Tctex-type 1B
10388086	0.000121	5.05e-06	-6.49603	4.04735	-0.61103	Nlrp1c-ps	NLR family, pyrin domain containing 1C, pseudogene
10442396	0.000102	4.11e-06	6.60336	4.04734	0.364174	Abca3	ATP-binding cassette, sub-family A (ABC1), member 3
10593449	0.00012	4.98e-06	-6.50404	4.03875	-0.764496	Layn	layilin
10340937	0.000111	4.53e-06	6.55281	4.03398	0.5473
10584595	0.000123	5.14e-06	-6.48723	4.02115	-0.622647	3110039I08Rik	RIKEN cDNA 3110039I08 gene
10494405	0.000102	4.07e-06	-6.60846	4.01837	-0.713222	Hist1h3a///Hist2h3b///Hist1h3i///Hist1h3h///Hist1h3e///Hist1h3b///Hist1h3d///Hist1h3c///Hist1h3f///Hist1h3g///Hist2h3c2///Hist2h3c1///Hist1h3d	histone cluster 1, H3a///histone cluster 2, H3b///histone cluster 1, H3i///histone cluster 1, H3h///histone cluster 1, H3e///histone cluster 1, H3b///histone cluster 1, H3d///histone cluster 1, H3c///histone cluster 1, H3f///histone cluster 1, H3g///histone cluster 2, H3c2///histone cluster 2, H3c1///histone cluster 1, H3d
10443492	6.73e-05	2.46e-06	-6.87373	4.01058	-0.177454	Camkv///Rpl21///Cep170	CaM kinase-like vesicle-associated///ribosomal protein L21///centrosomal protein 170
10351738	9.22e-05	3.62e-06	6.67018	4.01001	0.344284	Pex19	peroxisomal biogenesis factor 19
10387648	0.000118	4.87e-06	6.51538	4.00462	0.517441	Tmem102	transmembrane protein 102
10391504	0.000123	5.16e-06	-6.48498	4.00315	-0.749935	Meox1	mesenchyme homeobox 1
10478962	0.000102	4.1e-06	6.60468	4.00103	0.364773	Fam210b	family with sequence similarity 210, member B
10435048	0.000121	5e-06	-6.5011	3.99942	-0.602032	Tctex1d2	Tctex1 domain containing 2
10581813	0.000119	4.93e-06	-6.50874	3.99757	-0.859867	Mlkl	mixed lineage kinase domain-like
10341031	0.000107	4.32e-06	6.57754	3.99483	0.617141
10367945	0.000121	5.06e-06	-6.49547	3.99389	-0.409224	Phactr2	phosphatase and actin regulator 2
10510473	0.000113	4.63e-06	6.54165	3.99265	0.509114	Ctnnbip1	catenin beta interacting protein 1
10585767	0.000101	4.02e-06	6.61546	3.9921	0.265836	Ubl7	ubiquitin-like 7 (bone marrow stromal cell-derived)
10545891	8.2e-05	3.15e-06	6.74397	3.99206	0.444051	Nat8f1	N-acetyltransferase 8 (GCN5-related) family member 1
10496001	6.9e-05	2.54e-06	6.85706	3.99175	0.326084	Cfi	complement component factor i
10567010	0.000121	5.03e-06	-6.49832	3.99091	-0.593387	Dkk3	dickkopf WNT signaling pathway inhibitor 3
10394082	0.000112	4.59e-06	6.54578	3.9892	0.496516	Ogfod3	2-oxoglutarate and iron-dependent oxygenase domain containing 3
10555027	0.000122	5.1e-06	-6.49085	3.97906	-0.557064	Gab2	growth factor receptor bound protein 2-associated protein 2
10400321	8.6e-05	3.33e-06	-6.71358	3.97252	-0.314625	Sptssa	serine palmitoyltransferase, small subunit A
10369989	7.32e-05	2.73e-06	6.81855	3.96799	0.267709	Ddt	D-dopachrome tautomerase
10511325	6.88e-05	2.53e-06	-6.85952	3.96603	-0.19796	Rps20	ribosomal protein S20
10560045	6.51e-05	2.37e-06	6.89492	3.96239	0.365602	Slc27a5	solute carrier family 27 (fatty acid transporter), member 5
10519354	0.000111	4.53e-06	6.55284	3.95946	0.355225	Pex1	peroxisomal biogenesis factor 1
10383210	0.000111	4.5e-06	-6.55591	3.95714	-0.478672
10598071	0.000127	5.35e-06	6.46677	3.93374	1.34393
10538394	0.000112	4.59e-06	6.5455	3.93018	0.367611	Plekha8	pleckstrin homology domain containing, family A (phosphoinositide binding specific) member 8
10509790	9.06e-05	3.55e-06	6.68079	3.92751	0.268086	Aldh4a1	aldehyde dehydrogenase 4 family, member A1
10479351	9.69e-05	3.84e-06	6.63914	3.92549	0.334758	Adrm1	adhesion regulating molecule 1
10534120	7.22e-05	2.68e-06	6.82883	3.9239	0.434591	Asl	argininosuccinate lyase
10377010	0.000121	5.05e-06	6.49592	3.91753	0.425453	Sco1	SCO1 cytochrome c oxidase assembly protein
10532630	0.000133	5.65e-06	-6.43784	3.91107	-0.373694	Adrbk2	adrenergic receptor kinase, beta 2
10488378	0.000123	5.14e-06	-6.48673	3.90846	-0.889005	Thbd	thrombomodulin
10438575	9.61e-05	3.8e-06	6.64489	3.90812	0.62415	Ehhadh	enoyl-Coenzyme A, hydratase/3-hydroxyacyl Coenzyme A dehydrogenase
10355214	7.51e-05	2.82e-06	6.80143	3.90804	0.307598	Idh1	isocitrate dehydrogenase 1 (NADP+), soluble
10479362	7.08e-05	2.62e-06	-6.84145	3.90068	-0.179531	Rps21	ribosomal protein S21
10566358	0.000124	5.21e-06	-6.47974	3.89983	-0.644083	Trim30a	tripartite motif-containing 30A
10560315	0.000105	4.25e-06	6.58643	3.89725	0.303928	Ppp5c	protein phosphatase 5, catalytic subunit
10560304	0.000107	4.33e-06	-6.57609	3.88986	-0.357807	Calm3	calmodulin 3
10541741	9.5e-05	3.75e-06	6.65124	3.8876	0.232012	Mlf2	myeloid leukemia factor 2
10507137	0.000122	5.11e-06	-6.49064	3.88705	-0.556454	Pdzk1ip1	PDZK1 interacting protein 1
10454113	0.000125	5.27e-06	-6.47374	3.88096	-0.66821	Dsg1b///Dsg1c///Dsg1a	desmoglein 1 beta///desmoglein 1 gamma///desmoglein 1 alpha
10458704	0.00014	6.04e-06	-6.40339	3.87833	-1.05708	Spink1	serine peptidase inhibitor, Kazal type 1
10599433	7.44e-05	2.79e-06	-6.8079	3.86633	-0.190821	Camkv///Rpl21///Cep170	CaM kinase-like vesicle-associated///ribosomal protein L21///centrosomal protein 170
10473024	0.000132	5.58e-06	-6.44418	3.85757	-0.327509	Agps	alkylglycerone phosphate synthase
10565910	0.000132	5.62e-06	6.44072	3.85246	0.711581	Plekhb1	pleckstrin homology domain containing, family B (evectins) member 1
10422760	0.000137	5.87e-06	-6.41841	3.84858	-0.656465	Fyb	FYN binding protein
10423599	0.000139	5.97e-06	-6.40978	3.84721	-0.637823	Matn2	matrilin 2
10405013	0.000137	5.86e-06	6.41953	3.83187	0.461977	Ippk	inositol 1,3,4,5,6-pentakisphosphate 2-kinase
10391378	0.000126	5.33e-06	-6.46816	3.83003	-0.409368	Ezh1	enhancer of zeste 1 polycomb repressive complex 2 subunit
10364571	0.000117	4.8e-06	6.52261	3.82716	0.325469	Wdr18	WD repeat domain 18
10340989	0.000126	5.33e-06	-6.46791	3.82014	-0.873028
10571788	0.000133	5.65e-06	-6.43802	3.81898	-0.736034	Vegfc	vascular endothelial growth factor C
10567838	0.000114	4.67e-06	6.53654	3.81621	0.330409	Spns1	spinster homolog 1
10520467	9.27e-05	3.65e-06	6.66651	3.81485	0.251564	Hadhb	hydroxyacyl-Coenzyme A dehydrogenase/3-ketoacyl-Coenzyme A thiolase/enoyl-Coenzyme A hydratase (trifunctional protein), beta subunit
10408928	0.000117	4.84e-06	-6.51861	3.81314	-0.623131	Hspb1	heat shock protein 1
10590253	7.53e-05	2.83e-06	-6.79972	3.81188	-0.160565	Rpsa	ribosomal protein SA
10457223	0.000121	5.01e-06	-6.50001	3.81039	-0.454989	6820431F20Rik///2610005L07Rik///Cdh11	cadherin 11 pseudogene///cadherin 11 pseudogene///cadherin 11
10485070	0.000139	5.95e-06	-6.41132	3.80888	-0.45917	Mdk	midkine
10359762	0.000136	5.8e-06	-6.42436	3.8086	-0.544813	Rcsd1	RCSD domain containing 1
10356278	0.000139	5.97e-06	-6.40993	3.80456	-0.389989	LOC102638047///LOC100041057///LOC664787///Gm15753///C130026I21Rik///Sp110	sp110 nuclear body protein-like///sp110 nuclear body protein-like///Sp110 nuclear body protein pseudogene///predicted gene 15753///RIKEN cDNA C130026I21 gene///Sp110 nuclear body protein
10455338	7.89e-05	3e-06	-6.76884	3.79793	-0.18135	Camkv///Rpl21///Cep170	CaM kinase-like vesicle-associated///ribosomal protein L21///centrosomal protein 170
10429128	0.00014	6.02e-06	-6.40542	3.79478	-0.662314	Sla	src-like adaptor
10340990	8.47e-05	3.27e-06	-6.72387	3.78852	-0.271701
10466938	0.000139	5.99e-06	-6.40828	3.78342	-0.720191	Plgrkt	plasminogen receptor, C-terminal lysine transmembrane protein
10444284	0.000142	6.14e-06	-6.39514	3.78323	-0.741458	H2-Ob	histocompatibility 2, O region beta locus
10433507	0.000147	6.41e-06	-6.37308	3.77783	-0.383387	Ciita	class II transactivator
10481654	0.000115	4.71e-06	6.53255	3.77343	0.548575	Fpgs	folylpolyglutamyl synthetase
10505734	0.000149	6.52e-06	-6.36436	3.77285	-0.498511	Adamtsl1	ADAMTS-like 1
10604906	0.000137	5.85e-06	-6.42002	3.76845	-0.339553	Ids	iduronate 2-sulfatase
10425945	0.000145	6.27e-06	-6.38412	3.76271	-0.554531	Fbln1	fibulin 1
10474671	0.000133	5.65e-06	-6.43818	3.7588	-0.45877	Spred1	sprouty protein with EVH-1 domain 1, related sequence
10372139	0.000161	7.17e-06	-6.31544	3.75637	-0.951699	Nts	neurotensin
10601878	0.000149	6.52e-06	-6.36425	3.74941	-0.866978	Tceal1	transcription elongation factor A (SII)-like 1
10570980	9.35e-05	3.68e-06	-6.66092	3.74814	-0.158819	Gm8624///Rps23	ribosomal protein S23 pseudogene///ribosomal protein S23
10428604	0.000147	6.41e-06	6.3728	3.74147	0.499804	Tnfrsf11b	tumor necrosis factor receptor superfamily, member 11b (osteoprotegerin)
10399061	0.000135	5.76e-06	-6.4286	3.74143	-0.435746	Esyt2	extended synaptotagmin-like protein 2
10590137	0.000114	4.68e-06	6.53543	3.74078	0.328069	Acaa1a	acetyl-Coenzyme A acyltransferase 1A
10601601	8.08e-05	3.09e-06	-6.75371	3.73869	-0.23604	Rps12	ribosomal protein S12
10448506	0.000145	6.25e-06	6.38618	3.73816	0.474936	Ccnf	cyclin F
10517425	0.000123	5.15e-06	6.48577	3.73781	0.284356	Lypla2	lysophospholipase 2
10485645	0.000137	5.86e-06	-6.41891	3.73507	-0.335157	Rcn1	reticulocalbin 1
10523128	0.000149	6.54e-06	-6.36257	3.73266	-1.03774	Ppbp	pro-platelet basic protein
10439710	0.000131	5.57e-06	-6.44594	3.73257	-0.510645	Phldb2	pleckstrin homology like domain, family B, member 2
10377537	0.000148	6.45e-06	6.36989	3.7241	0.448328
10407445	0.000115	4.72e-06	6.531	3.72356	0.314642	Akr1c12	aldo-keto reductase family 1, member C12
10400544	8.49e-05	3.28e-06	-6.72147	3.71911	-0.191902	Camkv///Rpl21///Cep170	CaM kinase-like vesicle-associated///ribosomal protein L21///centrosomal protein 170
10441361	0.00015	6.57e-06	6.36017	3.71175	0.702221	Tiam2	T cell lymphoma invasion and metastasis 2
10528200	0.000117	4.82e-06	-6.52097	3.7049	-0.399397	Gm6793///Hnrnpa3	heterogeneous nuclear ribonucleoprotein A3 pseudogene///heterogeneous nuclear ribonucleoprotein A3
10547837	0.000131	5.56e-06	6.44694	3.70488	0.368437	Usp5	ubiquitin specific peptidase 5 (isopeptidase T)
10498992	0.000148	6.46e-06	-6.36928	3.70459	-0.450961	Tlr2	toll-like receptor 2
10359034	0.000101	4.01e-06	6.61639	3.69764	0.365374	Qsox1	quiescin Q6 sulfhydryl oxidase 1
10544573	8.49e-05	3.28e-06	-6.72227	3.6934	-0.256884	Rarres2	retinoic acid receptor responder (tazarotene induced) 2
10531066	8.94e-05	3.5e-06	6.68816	3.6912	0.293634	Ugt2a3	UDP glucuronosyltransferase 2 family, polypeptide A3
10509127	0.000119	4.93e-06	6.50934	3.68245	0.360826	Fuca1	fucosidase, alpha-L- 1, tissue
10577226	0.000144	6.21e-06	6.38949	3.67869	0.295569	Tdrp	testis development related protein
10566574	0.000149	6.52e-06	-6.3642	3.67384	-0.729276	Gm4070///Gvin1	predicted gene 4070///GTPase, very large interferon inducible 1
10379989	0.000154	6.8e-06	-6.34238	3.66505	-0.464059	Ska2	spindle and kinetochore associated complex subunit 2
10434191	0.000133	5.67e-06	6.43665	3.65819	0.436501	Txnrd2	thioredoxin reductase 2
10445112	0.000161	7.19e-06	-6.31438	3.65763	-1.06878	Ubd	ubiquitin D
10467385	0.000124	5.19e-06	6.48245	3.65679	0.796316	Cyp2c68	cytochrome P450, family 2, subfamily c, polypeptide 68
10364262	0.000154	6.8e-06	-6.34238	3.65616	-0.527197	Itgb2	integrin beta 2
10595856	0.00016	7.11e-06	-6.31992	3.65571	-0.867774	Slc25a36	solute carrier family 25, member 36
10570018	0.000162	7.21e-06	-6.31293	3.64997	-0.75485	Tnfsf13b	tumor necrosis factor (ligand) superfamily, member 13b
10558265	0.000123	5.16e-06	-6.48494	3.64844	-0.670418	Lhpp	phospholysine phosphohistidine inorganic pyrophosphate phosphatase
10371959	0.00015	6.56e-06	-6.36131	3.64105	-0.38897	Elk3	ELK3, member of ETS oncogene family
10339023	0.000146	6.32e-06	-6.38068	3.63117	-0.511038
10509137	0.000108	4.36e-06	6.57223	3.63009	0.408303	Hmgcl	3-hydroxy-3-methylglutaryl-Coenzyme A lyase
10474860	0.000154	6.8e-06	-6.34303	3.62879	-0.518937	Chst14	carbohydrate (N-acetylgalactosamine 4-0) sulfotransferase 14
10551489	8.39e-05	3.23e-06	-6.72984	3.62612	-0.16692	LOC100862433///Rps16-ps2///Rps16	40S ribosomal protein S16///ribosomal protein S16, pseudogene 2///ribosomal protein S16
10591978	0.00017	7.63e-06	6.28378	3.62585	0.428605	Ntm	neurotrimin
10416082	0.000161	7.16e-06	-6.31596	3.62519	-0.527826	Trim35	tripartite motif-containing 35
10447317	0.000129	5.47e-06	-6.45532	3.6222	-0.623609	Epas1	endothelial PAS domain protein 1
10454039	0.000147	6.4e-06	-6.37368	3.62008	-0.570601	Impact	impact, RWD domain protein
10344239	0.000145	6.3e-06	-6.3817	3.61751	-0.649709
10522530	0.000166	7.4e-06	6.29959	3.60622	0.611279	Kit	kit oncogene
10348817	0.000131	5.56e-06	-6.44642	3.60556	-0.447676	2024-09-02	septin 2
10583448	9.1e-05	3.57e-06	-6.678	3.60371	-0.185079	Camkv///Rpl21///Cep170	CaM kinase-like vesicle-associated///ribosomal protein L21///centrosomal protein 170
10605766	0.000131	5.52e-06	-6.44997	3.60228	-0.316933	Maged1	melanoma antigen, family D, 1
10538547	0.000144	6.21e-06	-6.3892	3.59962	-0.351629	Fkbp9	FK506 binding protein 9
10521972	0.000172	7.74e-06	-6.27669	3.59861	-0.661469	Pcdh7	protocadherin 7
10435963	0.000131	5.54e-06	6.44792	3.59681	0.344584	Atg3	autophagy related 3
10505998	0.000105	4.22e-06	-6.59026	3.59659	-0.216659	Fggy	FGGY carbohydrate kinase domain containing
10507394	0.000146	6.33e-06	6.37948	3.59088	0.371314	Hectd3	HECT domain containing 3
10518352	0.000161	7.14e-06	-6.31775	3.59004	-0.768506	Hmgb2	high mobility group box 2
10508986	0.000143	6.18e-06	-6.39162	3.58972	-0.544044	Stmn1	stathmin 1
10563130	0.000142	6.14e-06	6.39495	3.58538	0.324943	Aldh16a1	aldehyde dehydrogenase 16 family, member A1
10378893	0.000147	6.4e-06	6.37417	3.58508	0.297405	Abhd15	abhydrolase domain containing 15
10442596	9.84e-05	3.91e-06	6.63035	3.58498	0.193341	Msrb1	methionine sulfoxide reductase B1
10586967	0.000167	7.47e-06	-6.29443	3.58488	-0.641137	Gm7265	predicted gene 7265
10501063	0.000151	6.62e-06	-6.35641	3.57588	-0.795313	Cd53	CD53 antigen
10561008	0.000134	5.73e-06	6.43107	3.5691	0.406812	Ceacam1	carcinoembryonic antigen-related cell adhesion molecule 1
10450496	0.000154	6.82e-06	-6.34095	3.56292	-0.780649	Lst1	leukocyte specific transcript 1
10367059	0.000118	4.87e-06	6.51567	3.55727	0.756843	BC089597	cDNA sequence BC089597
10545125	8.59e-05	3.32e-06	-6.71534	3.55503	-0.148597	Rpl23	ribosomal protein L23
10418604	0.000162	7.2e-06	6.31332	3.55245	0.389529	Phf7	PHD finger protein 7
10578493	0.000175	7.88e-06	-6.26716	3.54923	-0.655699	Tlr3	toll-like receptor 3
10358583	0.000182	8.3e-06	-6.24102	3.53575	-0.706854	Hmcn1	hemicentin 1
10376534	0.000149	6.5e-06	-6.36604	3.52969	-0.330693	Mprip	myosin phosphatase Rho interacting protein
10357332	0.000136	5.82e-06	-6.42242	3.527	-0.273855	Actr3	ARP3 actin-related protein 3
10363265	0.000171	7.69e-06	-6.27941	3.5193	-0.601523	Lims1	LIM and senescent cell antigen-like domains 1
10413826	0.000158	6.99e-06	6.32822	3.51717	0.440075	Oxnad1	oxidoreductase NAD-binding domain containing 1
10438517	0.000152	6.66e-06	6.35338	3.49894	0.330857	Alg3	asparagine-linked glycosylation 3 (alpha-1,3-mannosyltransferase)
10511345	0.000188	8.62e-06	-6.22165	3.49725	-1.98436	Sdr16c5	short chain dehydrogenase/reductase family 16C, member 5
10360629	0.000101	4.05e-06	-6.6117	3.49697	-0.19148	Camkv///Rpl21///Cep170	CaM kinase-like vesicle-associated///ribosomal protein L21///centrosomal protein 170
10398085	0.000121	5.01e-06	6.5005	3.49534	0.236792	Glrx5	glutaredoxin 5
10341832	0.000118	4.87e-06	-6.5153	3.49322	-0.2307
10589884	0.000197	9.12e-06	-6.19295	3.48694	-1.09535	Bcl2a1c	B cell leukemia/lymphoma 2 related protein A1c
10475718	0.000149	6.55e-06	-6.3622	3.48638	-0.348283	Snrnp200	small nuclear ribonucleoprotein 200 (U5)
10442857	0.000167	7.46e-06	6.2954	3.4831	0.386809	Narfl	nuclear prelamin A recognition factor-like
10498978	0.00017	7.63e-06	-6.28337	3.47979	-1.14582	Lrat	lecithin-retinol acyltransferase (phosphatidylcholine-retinol-O-acyltransferase)
10353844	0.000181	8.24e-06	-6.2443	3.47031	-0.504303	Neurl3	neuralized E3 ubiquitin protein ligase 3
10450075	0.000102	4.1e-06	6.60527	3.47016	0.163821	H2-K1///LOC547349///5430410E06Rik///H2-L///H2-K1///H2-D1	histocompatibility 2, K1, K region///MHC class I family member///RIKEN cDNA 5430410E06 gene///histocompatibility 2, D region locus L///histocompatibility 2, K1, K region///histocompatibility 2, D region locus 1
10504329	0.000152	6.7e-06	6.35026	3.46384	0.330398	Ccdc107	coiled-coil domain containing 107
10360834	0.000179	8.11e-06	-6.25279	3.4584	-0.466466	Hlx	H2.0-like homeobox
10606581	9.3e-05	3.66e-06	-6.66404	3.45745	-0.246301	Rps12	ribosomal protein S12
10456001	9.38e-05	3.7e-06	-6.65906	3.45596	-0.150831	Rps14	ribosomal protein S14
10574498	0.000117	4.84e-06	6.51833	3.45479	0.628979	Ces2a	carboxylesterase 2A
10554223	0.000168	7.53e-06	6.29073	3.45098	0.347351	Mrps11	mitochondrial ribosomal protein S11
10424340	0.00012	4.96e-06	6.50616	3.44806	0.238318	Ndufb9	NADH dehydrogenase (ubiquinone) 1 beta subcomplex, 9
10350838	0.000189	8.65e-06	-6.21973	3.44258	-0.514359	2810417H13Rik	RIKEN cDNA 2810417H13 gene
10513630	8.8e-05	3.43e-06	6.69818	3.43883	0.15707	Ambp	alpha 1 microglobulin/bikunin
10344952	0.000147	6.4e-06	6.37391	3.43652	0.264939	Rdh10	retinol dehydrogenase 10 (all-trans)
10578984	0.000145	6.29e-06	6.38283	3.4361	0.212007	Tufm	Tu translation elongation factor, mitochondrial
10512851	0.00015	6.58e-06	6.35997	3.43172	0.295359	Erp44	endoplasmic reticulum protein 44
10536635	0.000154	6.82e-06	-6.34138	3.42714	-0.432471	Cped1	cadherin-like and PC-esterase domain containing 1
10513186	0.000197	9.11e-06	6.19317	3.42264	0.465393
10478525	0.00019	8.72e-06	6.21547	3.41649	0.796868	Wfdc2	WAP four-disulfide core domain 2
10464240	0.000182	8.28e-06	6.24226	3.40972	0.338557	Trub1	TruB pseudouridine (psi) synthase family member 1
10577395	0.000173	7.82e-06	-6.27137	3.39898	-0.400505	6820431F20Rik///2610005L07Rik///Cdh11	cadherin 11 pseudogene///cadherin 11 pseudogene///cadherin 11
10571142	0.000192	8.88e-06	-6.20651	3.39825	-0.405491	Adgra2	adhesion G protein-coupled receptor A2
10371067	0.00018	8.18e-06	6.248	3.39809	0.325092	Pias4	protein inhibitor of activated STAT 4
10534456	0.000197	9.19e-06	-6.18872	3.39421	-0.42228	Hip1	huntingtin interacting protein 1
10471675	0.000129	5.45e-06	6.45639	3.38408	0.338699	Glo1	glyoxalase 1
10490467	0.000196	9.06e-06	6.19598	3.38327	0.512743	Cables2	CDK5 and Abl enzyme substrate 2
10343612	0.000152	6.69e-06	6.35133	3.378	0.340511
10578264	0.000192	8.88e-06	6.20654	3.37749	0.435958	Msr1	macrophage scavenger receptor 1
10437541	0.000184	8.41e-06	6.23415	3.37641	0.33868	Nagpa	N-acetylglucosamine-1-phosphodiester alpha-N-acetylglucosaminidase
10424750	0.000181	8.22e-06	6.24542	3.3537	0.495952	Zfp707	zinc finger protein 707
10600597	0.000199	9.28e-06	-6.18402	3.35347	-0.6739	Tmem47	transmembrane protein 47
10527233	0.000197	9.15e-06	-6.19086	3.35093	-0.363777	Cyth3	cytohesin 3
10348682	0.000181	8.2e-06	6.2466	3.35067	0.353342	Capn10	calpain 10
10468639	0.000182	8.26e-06	-6.2431	3.34731	-0.453732	Dclre1a	DNA cross-link repair 1A
10599222	0.000178	8.03e-06	6.25771	3.34424	0.368423	Ube2a	ubiquitin-conjugating enzyme E2A
10585015	0.000111	4.54e-06	6.55124	3.34354	0.362157	Apoa5	apolipoprotein A-V
10360046	0.000126	5.29e-06	6.47193	3.34154	0.214746	Sdhc	succinate dehydrogenase complex, subunit C, integral membrane protein
10434029	0.000179	8.07e-06	-6.25482	3.33956	-0.342423	Lztr1	leucine-zipper-like transcriptional regulator, 1
10343039	0.000154	6.79e-06	-6.34315	3.33856	-0.30079
10526113	0.000181	8.2e-06	6.2468	3.33521	0.418192	Crcp	calcitonin gene-related peptide-receptor component protein
10598057	0.0002	9.37e-06	6.17911	3.33087	1.15106
10414093	0.000113	4.63e-06	6.54126	3.33086	0.303115	Glud1	glutamate dehydrogenase 1
10523727	0.000192	8.83e-06	-6.20939	3.32877	-0.461311	Pkd2	polycystic kidney disease 2
10585545	0.000191	8.8e-06	-6.21097	3.32502	-0.437868	Rcn2	reticulocalbin 2
10387363	0.000191	8.79e-06	6.21125	3.32266	0.453746	Cyb5d1	cytochrome b5 domain containing 1
10560434	0.000197	9.14e-06	6.19144	3.31939	0.5125	Qpctl	glutaminyl-peptide cyclotransferase-like
10588642	0.000184	8.41e-06	6.23379	3.31892	0.310436	Nprl2	nitrogen permease regulator-like 2
10364375	0.000167	7.5e-06	-6.29231	3.31713	-0.316639	Cstb	cystatin B
10397633	0.000217	1.03e-05	-6.13	3.31687	-0.744282	Flrt2	fibronectin leucine rich transmembrane protein 2
10350753	0.000124	5.19e-06	-6.482	3.3141	-0.457392	Glul	glutamate-ammonia ligase (glutamine synthetase)
10580510	0.000196	9.05e-06	6.1965	3.3121	0.616728	Sall1	sal-like 1 (Drosophila)
10567303	0.000169	7.56e-06	-6.28843	3.30713	-0.256651	Coq7	demethyl-Q 7
10408647	0.000226	1.08e-05	6.10728	3.3059	0.468834	Eci3	enoyl-Coenzyme A delta isomerase 3
10598474	0.000191	8.8e-06	6.21111	3.29401	0.318305	Slc35a2	solute carrier family 35 (UDP-galactose transporter), member A2
10392739	0.000215	1.02e-05	-6.13551	3.28924	-0.471304	Sdk2	sidekick cell adhesion molecule 2
10508686	0.00018	8.17e-06	6.24882	3.27767	0.320535	Mecr	mitochondrial trans-2-enoyl-CoA reductase
10379630	0.000205	9.63e-06	-6.16511	3.27527	-0.776057	Slfn2	schlafen 2
10403253	0.000117	4.84e-06	-6.51819	3.26096	-0.138164	Rps4x	ribosomal protein S4, X-linked
10350990	0.000135	5.77e-06	-6.42692	3.25975	-0.206699	Rpl23a	ribosomal protein L23A
10591653	0.000122	5.11e-06	6.49015	3.25067	0.153	Tmem205	transmembrane protein 205
10460400	0.000149	6.51e-06	6.36544	3.24326	0.264174	Pcx	pyruvate carboxylase
10384795	0.000204	9.53e-06	6.17044	3.24249	0.483107	Cyb5d1	cytochrome b5 domain containing 1
10369541	0.000224	1.07e-05	-6.11264	3.23598	-0.426936	Hk1	hexokinase 1
10411393	0.000111	4.53e-06	-6.55324	3.23373	-0.110821	Rps18	ribosomal protein S18
10355246	0.000153	6.74e-06	6.34739	3.2212	0.318504	Acadl	acyl-Coenzyme A dehydrogenase, long-chain
10426157	0.00018	8.14e-06	6.25074	3.21952	0.42793	Trabd	TraB domain containing
10570957	0.000232	1.12e-05	-6.09096	3.21684	-0.677349	Sfrp1	secreted frizzled-related protein 1
10513818	0.000195	9.03e-06	-6.19805	3.21562	-0.534069	Stmn1	stathmin 1
10520048	0.000205	9.63e-06	-6.16523	3.20733	-0.433702	Kmt2e	lysine (K)-specific methyltransferase 2E
10384539	0.000232	1.11e-05	-6.0914	3.20477	-0.628789	Slc1a4	solute carrier family 1 (glutamate/neutral amino acid transporter), member 4
10403508	0.000126	5.32e-06	-6.46901	3.1981	-0.189721	Camkv///Rpl21///Cep170	CaM kinase-like vesicle-associated///ribosomal protein L21///centrosomal protein 170
10403558	0.000197	9.17e-06	6.19005	3.19688	0.527448	Ero1lb	ERO1-like beta (S. cerevisiae)
10363563	0.000192	8.83e-06	6.20931	3.19441	0.272884	Slc25a16	solute carrier family 25 (mitochondrial carrier, Graves disease autoantigen), member 16
10473190	0.000197	9.16e-06	-6.19077	3.1928	-0.368386	Dnajc10	DnaJ heat shock protein family (Hsp40) member C10
10592942	0.000213	1.01e-05	-6.13982	3.18757	-0.446093	Kmt2a	lysine (K)-specific methyltransferase 2A
10500324	0.000145	6.29e-06	6.38316	3.18678	0.200164	Hist1h2al///Hist1h2ao///Hist2h2ab///Hist2h2aa2///Hist1h2ai///Hist2h2ac///Hist1h2af///Hist1h2ab///Hist1h2ap///Hist1h2an///Hist1h2ak///Hist1h2ah///Hist1h2ag///Hist1h2ae///Hist1h2ad///Hist1h2ac///Hist1h2aa///H2afj///H2afx///Hist2h2aa1///Hist1h3d	histone cluster 1, H2al///histone cluster 1, H2ao///histone cluster 2, H2ab///histone cluster 2, H2aa2///histone cluster 1, H2ai///histone cluster 2, H2ac///histone cluster 1, H2af///histone cluster 1, H2ab///histone cluster 1, H2ap///histone cluster 1, H2an///histone cluster 1, H2ak///histone cluster 1, H2ah///histone cluster 1, H2ag///histone cluster 1, H2ae///histone cluster 1, H2ad///histone …
10341768	0.00018	8.15e-06	6.2499	3.18643	0.431381
10603746	0.000159	7.04e-06	6.32466	3.18534	0.534622	Maob	monoamine oxidase B
10604072	0.000124	5.19e-06	-6.48194	3.18517	-0.215494	Gm32211///Rpl39	predicted gene, 32211///ribosomal protein L39
10494208	0.000207	9.73e-06	6.16004	3.18277	0.361367	Fam63a	family with sequence similarity 63, member A
10459766	0.000167	7.49e-06	-6.29297	3.18208	-0.72225	Scarna17	small Cajal body-specific RNA 17
10461642	0.000167	7.49e-06	-6.29297	3.18208	-0.72225	Scarna17	small Cajal body-specific RNA 17
10466794	0.00023	1.1e-05	6.09778	3.18076	0.378272	Fam122a	family with sequence similarity 122, member A
10509601	0.000213	1.01e-05	6.14033	3.17986	0.260384	Tmco4	transmembrane and coiled-coil domains 4
10562637	0.000241	1.16e-05	-6.06906	3.17684	-0.969942	Ccnb1	cyclin B1
10414211	0.000167	7.46e-06	6.29502	3.17329	0.323421	Mbl1	mannose-binding lectin (protein A) 1
10509275	0.000135	5.76e-06	-6.42823	3.16839	-0.236317	Rpl31-ps12///Rpl31///Clpb	ribosomal protein L31, pseudogene 1 2///ribosomal protein L31///ClpB caseinolytic peptidase B
10575512	0.000197	9.16e-06	6.19068	3.16812	0.397132	Cog4	component of oligomeric golgi complex 4
10602033	0.000207	9.73e-06	-6.15966	3.16474	-0.42906	Cldn2	claudin 2
10426751	0.000123	5.13e-06	6.48863	3.16035	0.292752	Tmbim6	transmembrane BAX inhibitor motif containing 6
10456566	0.000189	8.65e-06	-6.21959	3.15683	-0.298079	Mbd2	methyl-CpG binding domain protein 2
10386344	0.000236	1.14e-05	6.0819	3.15539	0.352347	Iba57	IBA57 homolog, iron-sulfur cluster assembly
10522301	0.000209	9.86e-06	6.15301	3.15212	0.488591
10404717	0.000197	9.2e-06	6.18839	3.15137	0.264523	Pak1ip1	PAK1 interacting protein 1
10471036	0.000217	1.03e-05	6.13103	3.15103	0.495746	Dolpp1	dolichyl pyrophosphate phosphatase 1
10533122	0.000203	9.49e-06	6.17273	3.15081	0.61368	Sdsl	serine dehydratase-like
10393614	0.000222	1.06e-05	6.11803	3.15022	0.380737	Cbx8	chromobox 8
10589703	0.000246	1.19e-05	-6.05677	3.14903	-0.523595	Ltf	lactotransferrin
10405633	0.000251	1.22e-05	-6.04407	3.14493	-1.14924	Ntrk2	neurotrophic tyrosine kinase, receptor, type 2
10411363	0.000176	7.97e-06	-6.26149	3.14325	-0.203349	Nsa2	NSA2 ribosome biogenesis homolog
10555174	0.000232	1.11e-05	-6.0919	3.13607	-0.404223	Lrrc32	leucine rich repeat containing 32
10516735	0.000213	1.01e-05	6.14118	3.13431	0.387023	Tinagl1	tubulointerstitial nephritis antigen-like 1
10468992	0.000237	1.14e-05	-6.07785	3.13407	-0.420981	Frmd4a	FERM domain containing 4A
10472195	0.000241	1.17e-05	6.06778	3.12912	0.398151	Nudt15	nudix (nucleoside diphosphate linked moiety X)-type motif 15
10506004	0.000208	9.81e-06	6.15586	3.11937	0.240996	Hook1	hook microtubule tethering protein 1
10387903	0.000218	1.04e-05	6.12651	3.11483	0.407275	Vmo1	vitelline membrane outer layer 1 homolog (chicken)
10434888	0.000196	9.06e-06	6.19584	3.11002	0.310746	Opa1	optic atrophy 1
10559486	0.000248	1.21e-05	-6.05118	3.10827	-0.728601	Lair1	leukocyte-associated Ig-like receptor 1
10557420	0.000191	8.75e-06	6.21376	3.09812	0.195909	Tufm	Tu translation elongation factor, mitochondrial
10580765	0.000222	1.06e-05	6.1184	3.09761	0.698811	Pllp	plasma membrane proteolipid
10543317	0.000156	6.91e-06	-6.33458	3.09672	-0.252193	Camkv///Rpl21///Cep170	CaM kinase-like vesicle-associated///ribosomal protein L21///centrosomal protein 170
10517287	0.000245	1.19e-05	-6.05832	3.09295	-0.379448	Man1c1	mannosidase, alpha, class 1C, member 1
10583573	0.000212	1e-05	6.14544	3.09099	0.322882	Atg4d	autophagy related 4D, cysteine peptidase
10438753	0.000251	1.23e-05	-6.04265	3.08679	-0.697645	P3h2	prolyl 3-hydroxylase 2
10597490	0.000155	6.87e-06	-6.33741	3.07777	-0.311518	Rps27rt///Rps27	ribosomal protein S27, retrogene///ribosomal protein S27
10343064	0.000222	1.06e-05	6.11874	3.07483	0.639153
10407535	0.000147	6.38e-06	-6.37559	3.07187	-0.213179	Rpl10a	ribosomal protein L10A
10557342	0.000264	1.31e-05	-6.00939	3.06327	-0.45259	Il21r	interleukin 21 receptor
10342641	0.000183	8.36e-06	-6.23687	3.05937	-0.321806
10578241	0.00026	1.28e-05	-6.01975	3.05929	-0.632777	Dlc1	deleted in liver cancer 1
10499811	0.000255	1.26e-05	6.03052	3.05334	0.519117	Npr1	natriuretic peptide receptor 1
10340271	0.000209	9.87e-06	-6.15283	3.05285	-0.558956
10358379	0.000255	1.26e-05	-6.03045	3.05199	-0.545715	Trove2	TROVE domain family, member 2
10560242	0.000265	1.32e-05	-6.00755	3.05172	-0.443001	C5ar1	complement component 5a receptor 1
10563101	0.000121	5.02e-06	-6.49922	3.0483	-0.172079	Rpl13a///Zfp526	ribosomal protein L13A///zinc finger protein 526
10591781	0.000273	1.36e-05	-5.99146	3.04644	-0.676549	Anln	anillin, actin binding protein
10577882	0.000197	9.2e-06	6.18859	3.03986	0.249657	Hgsnat	heparan-alpha-glucosaminide N-acetyltransferase
10374223	0.000213	1.01e-05	-6.14166	3.03961	-1.44809	Igfbp1	insulin-like growth factor binding protein 1
10405236	0.000204	9.57e-06	6.16827	3.03714	0.552619	Sfxn1	sideroflexin 1
10566514	0.000259	1.28e-05	6.02148	3.03597	0.354154	Mrps36	mitochondrial ribosomal protein S36
10414163	0.000246	1.19e-05	6.05659	3.02925	0.508052	Lrit1	leucine-rich repeat, immunoglobulin-like and transmembrane domains 1
10428515	0.000297	1.5e-05	-5.94071	3.02409	-0.624878	Csmd3	CUB and Sushi multiple domains 3
10542164	0.000256	1.26e-05	-6.02957	3.01951	-0.902724	Clec12a	C-type lectin domain family 12, member a
10498837	0.000172	7.75e-06	6.27595	3.01285	0.383145	Etfdh	electron transferring flavoprotein, dehydrogenase
10487823	0.000261	1.29e-05	6.01819	3.01241	0.446455	Siglec1	sialic acid binding Ig-like lectin 1, sialoadhesin
10465244	0.000183	8.36e-06	-6.23687	3.01065	-0.656559	Malat1	metastasis associated lung adenocarcinoma transcript 1 (non-coding RNA)
10593882	0.000248	1.21e-05	6.05158	3.00543	0.420126	Gm10658	predicted gene 10658
10383758	0.000241	1.16e-05	-6.06889	3.00295	-0.449961	Tug1///Gm10216///Tug1	taurine upregulated gene 1///predicted gene 10216///taurine upregulated gene 1
10338411	0.000216	1.03e-05	-6.13248	2.9973	-0.758951
10406865	0.000245	1.19e-05	6.05954	2.99119	0.521377	Mrps27	mitochondrial ribosomal protein S27
10437222	0.000204	9.57e-06	-6.16821	2.98642	-0.389959	Gm6793///Hnrnpa3	heterogeneous nuclear ribonucleoprotein A3 pseudogene///heterogeneous nuclear ribonucleoprotein A3
10486898	0.000252	1.24e-05	-6.03864	2.98602	-0.348002	Spg11	spastic paraplegia 11
10512514	0.000232	1.11e-05	-6.09342	2.98442	-0.321424	Tln1	talin 1
10461408	0.000266	1.32e-05	-6.00552	2.97986	-0.463334	Rab3il1	RAB3A interacting protein (rabin3)-like 1
10593789	0.000156	6.92e-06	6.33406	2.97811	0.208123	Etfa	electron transferring flavoprotein, alpha polypeptide
10548180	0.000254	1.25e-05	6.03491	2.97451	0.242628	Itfg2	integrin alpha FG-GAP repeat containing 2
10339557	0.000192	8.81e-06	-6.21016	2.96821	-0.580704
10544462	0.000277	1.39e-05	-5.98061	2.96497	-0.299132	Tcaf1	TRPM8 channel-associated factor 1
10384032	0.000251	1.23e-05	6.04271	2.96087	0.524815	Pold2	polymerase (DNA directed), delta 2, regulatory subunit
10571567	0.000251	1.23e-05	-6.04283	2.96087	-0.534016	Sorbs2	sorbin and SH3 domain containing 2
10419288	0.0002	9.33e-06	6.18111	2.95832	0.45063	Gch1	GTP cyclohydrolase 1
10364239	0.000254	1.25e-05	6.0343	2.94919	0.546518	Slc19a1	solute carrier family 19 (folate transporter), member 1
10579461	0.000153	6.75e-06	-6.34658	2.94902	-0.160232	Rpl18a	ribosomal protein L18A
10576661	0.000208	9.81e-06	-6.15563	2.94455	-0.32191	Itgb1	integrin beta 1 (fibronectin receptor beta)
10354868	0.000256	1.26e-05	6.02742	2.94115	0.764953	Fam126b	family with sequence similarity 126, member B
10541670	0.000235	1.13e-05	6.08329	2.94102	0.324282	C1rl	complement component 1, r subcomponent-like
10394699	0.000261	1.29e-05	-6.01796	2.93074	-0.631675	Rock2	Rho-associated coiled-coil containing protein kinase 2
10485514	0.000223	1.06e-05	-6.11515	2.92983	-0.318274	Caprin1	cell cycle associated protein 1
10579486	0.000268	1.33e-05	6.0005	2.92961	0.420941	Ushbp1	Usher syndrome 1C binding protein 1
10569996	0.000158	7.02e-06	-6.3265	2.92816	-0.189341	Rpl21	ribosomal protein L21
10381250	0.000235	1.13e-05	6.08321	2.92628	0.420674	Tubg1	tubulin, gamma 1
10354816	0.000218	1.04e-05	-6.12703	2.92534	-0.343064	Clk1	CDC-like kinase 1
10574598	0.00014	6.01e-06	6.40588	2.92174	0.206796	Ces3a	carboxylesterase 3A
10511382	0.000265	1.32e-05	-6.00764	2.92022	-0.367199	Nsmaf	neutral sphingomyelinase (N-SMase) activation associated factor
10559341	0.000251	1.23e-05	-6.04294	2.91855	-0.495095	Shank2	SH3/ankyrin domain gene 2
10569458	0.000244	1.18e-05	6.0626	2.9177	0.377478	Cars	cysteinyl-tRNA synthetase
10440019	0.000298	1.51e-05	-5.93859	2.91668	-1.0125	Tmem45a	transmembrane protein 45a
10483353	0.000314	1.62e-05	-5.90296	2.91262	-0.92119	Scn7a	sodium channel, voltage-gated, type VII, alpha
10570280	0.000201	9.41e-06	6.17692	2.91129	0.286242	F7	coagulation factor VII
10384956	0.00025	1.22e-05	6.04603	2.89714	0.492523	Chac2	ChaC, cation transport regulator 2
10606389	0.000291	1.47e-05	-5.95301	2.89154	-1.25718
10445119	0.000285	1.43e-05	-5.96497	2.88493	-0.517413	H2-M3	histocompatibility 2, M region locus 3
10579406	0.000283	1.42e-05	5.96955	2.87622	0.499363	Arrdc2	arrestin domain containing 2
10409567	0.000302	1.53e-05	-5.9312	2.87369	-0.407412	Tifab	TRAF-interacting protein with forkhead-associated domain, family member B
10506736	0.000217	1.03e-05	-6.12894	2.87122	-0.212083	Magoh	mago homolog, exon junction complex core component
10447264	0.000248	1.21e-05	6.05054	2.87028	0.875916	Slc3a1	solute carrier family 3, member 1
10415818	0.000294	1.49e-05	5.94607	2.86863	0.33727	Wdfy2	WD repeat and FYVE domain containing 2
10448748	0.000247	1.2e-05	6.05454	2.86828	0.357944	Nubp2	nucleotide binding protein 2
10451004	0.000256	1.26e-05	-6.02985	2.86698	-0.343129	Cd2ap	CD2-associated protein
10408656	0.000199	9.31e-06	6.18215	2.8647	0.403385	Eci2	enoyl-Coenzyme A delta isomerase 2
10348354	0.000211	9.97e-06	6.14778	2.86308	0.240566	Ugt1a1///Ugt1a6b///Ugt1a9///Ugt1a5///Ugt1a7c///Ugt1a10///Ugt1a6a///Ugt1a2	UDP glucuronosyltransferase 1 family, polypeptide A1///UDP glucuronosyltransferase 1 family, polypeptide A6B///UDP glucuronosyltransferase 1 family, polypeptide A9///UDP glucuronosyltransferase 1 family, polypeptide A5///UDP glucuronosyltransferase 1 family, polypeptide A7C///UDP glycosyltransferase 1 family, polypeptide A10///UDP glucuronosyltransferase 1 family, polypeptide A6A///UDP glucuronos…
10497648	0.000281	1.41e-05	-5.97301	2.86131	-0.316115	Phc3	polyhomeotic-like 3 (Drosophila)
10495059	0.000267	1.33e-05	6.0028	2.86129	0.275591	St7l	suppression of tumorigenicity 7-like
10398795	0.000237	1.14e-05	6.0782	2.85908	0.597161	Aspg	asparaginase
10569335	0.000308	1.58e-05	-5.91614	2.85866	-0.835249
10608654	0.000173	7.79e-06	6.27284	2.85822	0.261767
10346105	0.000171	7.69e-06	-6.27959	2.85782	-0.179812	Rpl23a	ribosomal protein L23A
10506335	0.000306	1.56e-05	-5.92155	2.85555	-0.657412	Pde4b	phosphodiesterase 4B, cAMP specific
10444761	0.000248	1.21e-05	-6.0495	2.85011	-0.346792	Ddx39b	DEAD (Asp-Glu-Ala-Asp) box polypeptide 39B
10393580	0.000292	1.48e-05	5.9503	2.84094	0.342346	Cant1	calcium activated nucleotidase 1
10343404	0.000255	1.26e-05	6.03105	2.83557	0.480222
10537909	0.000196	9.09e-06	-6.19468	2.82841	-0.764503	Rny3	RNA, Y3 small cytoplasmic (associated with Ro protein)
10342847	0.000274	1.37e-05	5.98794	2.82727	0.679485
10368227	0.000275	1.37e-05	5.98637	2.82628	0.426415	Ube2q2	ubiquitin-conjugating enzyme E2Q family member 2
10553477	0.000337	1.77e-05	-5.85813	2.82429	-0.682499	Ano5	anoctamin 5
10417167	0.000247	1.2e-05	6.05418	2.80749	0.350546	Clybl	citrate lyase beta like
10574511	0.000321	1.67e-05	5.88908	2.80592	0.658951	Ces2b	carboxyesterase 2B
10591881	0.000211	9.99e-06	-6.14665	2.80281	-0.24715	Hmgb1-rs17///Gm5176///4932431P20Rik///Hmgb1///Gm12568	high mobility group box 1, related sequence 17///high mobility group box 2 pseudogene///RIKEN cDNA 4932431P20 gene///high mobility group box 1///high mobility group box 1 pseudogene
10499883	0.000235	1.13e-05	6.0837	2.80268	0.306518	Adrm1	adhesion regulating molecule 1
10546054	0.000182	8.32e-06	-6.23938	2.8011	-0.18455	Gm5879///Rpl3	predicted gene 5879///ribosomal protein L3
10511429	0.000243	1.18e-05	6.06448	2.79891	0.414516	Car8	carbonic anhydrase 8
10378216	0.000319	1.66e-05	-5.8926	2.79644	-0.424052	Atp2a3	ATPase, Ca++ transporting, ubiquitous
10559377	0.000295	1.49e-05	5.9439	2.79183	0.371278	Oraov1	oral cancer overexpressed 1
10433219	0.000252	1.24e-05	6.0385	2.79151	0.365751	Naa60	N(alpha)-acetyltransferase 60, NatF catalytic subunit
10405058	0.000331	1.73e-05	-5.86997	2.79039	-0.974912	Omd	osteomodulin
10355763	0.000275	1.38e-05	5.98532	2.7866	0.277128	Atg9a	autophagy related 9A
10473125	0.000319	1.65e-05	-5.89443	2.78571	-0.63004	Itga4	integrin alpha 4
10444137	0.000288	1.45e-05	5.95834	2.785	0.335847	Rxrb	retinoid X receptor beta
10515242	0.000281	1.41e-05	5.97285	2.78395	0.533385	Nsun4	NOL1/NOP2/Sun domain family, member 4
10460541	0.000315	1.62e-05	-5.90211	2.78114	-0.434994	Cd248	CD248 antigen, endosialin
10581495	0.000171	7.66e-06	-6.28146	2.78103	-0.1653	Rplp1	ribosomal protein, large, P1
10343542	0.000305	1.56e-05	-5.92346	2.77395	-0.724751
10478678	0.000312	1.61e-05	-5.90696	2.7731	-0.40105	Cd40	CD40 antigen
10494821	0.000335	1.76e-05	5.86284	2.76275	0.379156	Tspan2	tetraspanin 2
10339820	0.000195	8.98e-06	-6.20082	2.75643	-0.326655
10447224	0.000338	1.78e-05	-5.85535	2.75529	-0.657222	Dync2li1	dynein cytoplasmic 2 light intermediate chain 1
10344053	0.000269	1.34e-05	5.99764	2.75307	0.377195
10584122	0.000206	9.67e-06	-6.16289	2.75294	-0.275993	Rpl21	ribosomal protein L21
10366052	0.000342	1.81e-05	-5.84971	2.75179	-0.628543	Kitl	kit ligand
10466976	0.000274	1.37e-05	5.98803	2.75029	0.740078	Gldc	glycine decarboxylase
10393309	0.000256	1.26e-05	6.02834	2.74962	0.331407	Prpsap1	phosphoribosyl pyrophosphate synthetase-associated protein 1
10451851	0.000305	1.56e-05	-5.92361	2.7448	-0.56512	Armcx3	armadillo repeat containing, X-linked 3
10435565	0.000312	1.61e-05	-5.90724	2.74134	-0.445428	Hcls1	hematopoietic cell specific Lyn substrate 1
10497548	0.000308	1.58e-05	-5.91683	2.7371	-0.535212	Fndc3b	fibronectin type III domain containing 3B
10535559	0.000291	1.47e-05	5.95189	2.73703	0.414924	Baiap2l1	BAI1-associated protein 2-like 1
10501555	0.000195	9.01e-06	6.19913	2.7368	0.343869	Amy1	amylase 1, salivary
10407533	0.000331	1.73e-05	5.86969	2.73411	0.413868
10383088	0.000277	1.39e-05	5.98074	2.72933	0.258464	Gaa	glucosidase, alpha, acid
10372583	0.000278	1.39e-05	5.97927	2.72859	0.243213	Rab3ip	RAB3A interacting protein
10556442	0.00033	1.72e-05	-5.87251	2.72536	-0.550323	Tead1	TEA domain family member 1
10534202	0.000328	1.71e-05	-5.87547	2.72454	-0.473949	Ncf1	neutrophil cytosolic factor 1
10356248	0.000354	1.89e-05	-5.82652	2.72165	-0.34546	LOC102638047///LOC101055672///LOC100041057///LOC664787///Gm15753///C130026I21Rik///Sp140///A530032D15Rik///Sp110	sp110 nuclear body protein-like///nuclear body protein SP140-like///sp110 nuclear body protein-like///Sp110 nuclear body protein pseudogene///predicted gene 15753///RIKEN cDNA C130026I21 gene///Sp140 nuclear body protein///RIKEN cDNA A530032D15Rik gene///Sp110 nuclear body protein
10349401	0.000321	1.67e-05	-5.88969	2.71713	-0.54924	Gpr39	G protein-coupled receptor 39
10574656	0.000332	1.74e-05	5.86848	2.71286	0.412233	Fbxl8	F-box and leucine-rich repeat protein 8
10531910	0.000189	8.65e-06	6.21988	2.71002	0.295042	Hsd17b13	hydroxysteroid (17-beta) dehydrogenase 13
10429641	0.000261	1.29e-05	6.01711	2.70188	0.413208	Naprt	nicotinate phosphoribosyltransferase
10382369	0.000212	1.01e-05	-6.1434	2.69286	-0.304329	Rpl38	ribosomal protein L38
10552672	0.000261	1.29e-05	6.01791	2.68564	0.258701	Aspdh	aspartate dehydrogenase domain containing
10551852	0.000347	1.84e-05	-5.84143	2.68087	-0.618678	Clip3	CAP-GLY domain containing linker protein 3
10361816	0.000197	9.14e-06	-6.19138	2.67448	-0.154994	Rpl23a	ribosomal protein L23A
10366848	0.000307	1.57e-05	5.92057	2.66298	0.26392	B4galnt1	beta-1,4-N-acetyl-galactosaminyl transferase 1
10341606	0.000332	1.74e-05	5.86765	2.66237	0.566115
10508707	0.000333	1.75e-05	-5.86551	2.65997	-0.397451	Tmem200b	transmembrane protein 200B
10427131	0.000289	1.46e-05	5.95635	2.65985	0.389582	Soat2	sterol O-acyltransferase 2
10543253	0.000351	1.86e-05	5.83424	2.65974	0.414087	Wnt2	wingless-type MMTV integration site family, member 2
10527133	0.000303	1.54e-05	5.92923	2.65761	0.265504	Wipi2	WD repeat domain, phosphoinositide interacting 2
10451372	0.000354	1.89e-05	-5.82698	2.65699	-0.366687	Ptk7	PTK7 protein tyrosine kinase 7
10383133	0.000336	1.77e-05	5.85931	2.65289	0.389807	Slc26a11	solute carrier family 26, member 11
10344924	0.000301	1.53e-05	5.93299	2.65165	0.546159	Xkr9	X-linked Kx blood group related 9
10554156	0.000346	1.83e-05	5.84247	2.64973	0.473571	Fam174b	family with sequence similarity 174, member B
10410124	0.000226	1.08e-05	-6.1077	2.64711	-0.369741	Ctsl	cathepsin L
10341720	0.000307	1.57e-05	5.9188	2.64626	0.690297
10502565	0.000363	1.96e-05	-5.80921	2.64181	-0.819755	Clca3a2	chloride channel accessory 3A2
10359506	0.000341	1.8e-05	5.85105	2.64021	0.409363	Mettl13	methyltransferase like 13
10435821	0.000287	1.45e-05	5.96052	2.63807	0.310553	Naa50	N(alpha)-acetyltransferase 50, NatE catalytic subunit
10420362	0.000255	1.25e-05	6.03182	2.6332	0.366026	Gjb2	gap junction protein, beta 2
10346340	0.000315	1.63e-05	5.90104	2.63181	0.355237	9430016H08Rik	RIKEN cDNA 9430016H08 gene
10391431	0.000306	1.56e-05	5.92129	2.62958	0.291008	Aarsd1	alanyl-tRNA synthetase domain containing 1
10574617	0.00036	1.93e-05	5.81535	2.62899	0.636456	Ces4a	carboxylesterase 4A
10475405	0.000284	1.43e-05	5.96657	2.62837	0.250562	Eif3j2///Eif3j1	eukaryotic translation initiation factor 3, subunit J2///eukaryotic translation initiation factor 3, subunit J1
10542460	0.000276	1.38e-05	5.98441	2.62735	0.367422	Dera	deoxyribose-phosphate aldolase (putative)
10379654	0.000319	1.65e-05	-5.89427	2.61889	-0.30491	Ap2b1	adaptor-related protein complex 2, beta 1 subunit
10499748	0.000226	1.08e-05	-6.10547	2.61838	-0.325162	Rps27rt///Rps27	ribosomal protein S27, retrogene///ribosomal protein S27
10526508	0.00025	1.22e-05	-6.04596	2.61552	-0.168602	Fis1	fission, mitochondrial 1
10502787	0.000211	9.97e-06	-6.14729	2.61332	-0.192493	Rpsa	ribosomal protein SA
10578922	0.00031	1.59e-05	5.91311	2.61271	0.341406	Klhl2	kelch-like 2, Mayven
10483679	0.000313	1.61e-05	5.90621	2.61228	0.432947	Gpr155	G protein-coupled receptor 155
10498921	0.000182	8.27e-06	6.24288	2.61155	0.279618	Tdo2	tryptophan 2,3-dioxygenase
10456439	0.00037	2e-05	-5.79809	2.6093	-0.433717	Cep192	centrosomal protein 192
10460573	0.000312	1.6e-05	5.90847	2.60709	0.361215	Eif1ad	eukaryotic translation initiation factor 1A domain containing
10543031	0.000237	1.14e-05	6.07892	2.60669	0.302079	Slc25a13	solute carrier family 25 (mitochondrial carrier, adenine nucleotide translocator), member 13
10498383	0.000386	2.12e-05	-5.76968	2.60561	-0.611541	Igsf10	immunoglobulin superfamily, member 10
10411508	0.000328	1.71e-05	5.87586	2.60374	0.404518	Ptcd2	pentatricopeptide repeat domain 2
10374106	0.000311	1.6e-05	5.9097	2.59605	0.281908	Ykt6	YKT6 v-SNARE homolog (S. cerevisiae)
10493267	0.000371	2.01e-05	-5.79554	2.59124	-0.389763	Arhgef2	rho/rac guanine nucleotide exchange factor (GEF) 2
10339939	0.000307	1.57e-05	-5.92062	2.58737	-0.553892
10378568	0.000352	1.87e-05	5.83111	2.58602	0.805325	Mir22hg///Mir22	Mir22 host gene (non-protein coding)///microRNA 22
10392983	0.000348	1.85e-05	5.83859	2.5847	0.582014	Slc25a19	solute carrier family 25 (mitochondrial thiamine pyrophosphate carrier), member 19
10392894	0.000307	1.57e-05	-5.91892	2.58342	-0.312457	Fads6	fatty acid desaturase domain family, member 6
10424756	0.000362	1.95e-05	5.81119	2.58333	0.518717	Mapk15	mitogen-activated protein kinase 15
10474437	0.000388	2.13e-05	-5.76718	2.57896	-0.571525	Ccdc34	coiled-coil domain containing 34
10460666	0.000353	1.88e-05	-5.83003	2.57875	-0.614562	Ltbp3	latent transforming growth factor beta binding protein 3
10555011	0.000335	1.76e-05	5.86186	2.57835	0.425129	Nars2	asparaginyl-tRNA synthetase 2 (mitochondrial)(putative)
10489646	0.000328	1.71e-05	5.87607	2.57586	0.289575	Slc35c2	solute carrier family 35, member C2
10411722	0.00036	1.94e-05	5.81437	2.56537	0.331372	Mrps36	mitochondrial ribosomal protein S36
10551736	0.000324	1.68e-05	-5.88422	2.55921	-0.506069	Ppp1r14a	protein phosphatase 1, regulatory (inhibitor) subunit 14A
10562172	0.00031	1.59e-05	5.912	2.55475	0.294568	Usf2	upstream transcription factor 2
10497964	0.000321	1.67e-05	5.88951	2.54944	0.270603	Pgrmc2	progesterone receptor membrane component 2
10474814	0.000389	2.15e-05	5.76409	2.54941	0.500565	Disp2	dispatched homolog 2 (Drosophila)
10570625	0.000231	1.11e-05	-6.09463	2.54816	-0.176304	Rpl19	ribosomal protein L19
10405400	0.000333	1.74e-05	-5.86661	2.54357	-0.405206	Nsd1	nuclear receptor-binding SET-domain protein 1
10416989	0.000334	1.75e-05	5.86374	2.54076	0.318006	Gpr180	G protein-coupled receptor 180
10387505	0.000377	2.06e-05	-5.78473	2.5397	-0.466853	Atp1b2	ATPase, Na+/K+ transporting, beta 2 polypeptide
10436779	0.000368	1.99e-05	-5.80115	2.53255	-0.403953
10540408	0.000333	1.75e-05	-5.86646	2.53051	-0.357016	Itpr1	inositol 1,4,5-trisphosphate receptor 1
10605848	0.00035	1.86e-05	5.83511	2.53026	1.04262	Vsig4	V-set and immunoglobulin domain containing 4
10498547	0.000399	2.21e-05	-5.7484	2.52655	-0.395704	Veph1	ventricular zone expressed PH domain-containing 1
10411171	0.00041	2.29e-05	5.73248	2.52528	0.449429	Pde8b	phosphodiesterase 8B
10508805	0.000356	1.91e-05	-5.82251	2.52507	-0.318416	Wasf2	WAS protein family, member 2
10444665	0.000371	2.01e-05	-5.79592	2.52327	-0.455188	Ddah2	dimethylarginine dimethylaminohydrolase 2
10555460	0.000211	9.98e-06	6.14713	2.52282	0.132301	Stard10	START domain containing 10
10420488	0.000388	2.14e-05	-5.76617	2.52229	-0.510116	Phf11d	PHD finger protein 11D
10363629	0.000319	1.65e-05	5.89312	2.51534	0.304156	Pbld1	phenazine biosynthesis-like protein domain containing 1
10483401	0.000368	1.99e-05	5.80069	2.51198	0.645786	Spc25	SPC25, NDC80 kinetochore complex component, homolog (S. cerevisiae)
10420171	0.000382	2.09e-05	5.77711	2.50996	0.447101	Adcy4	adenylate cyclase 4
10531579	0.000269	1.34e-05	-5.99946	2.50642	-0.217734	Hmgb1-rs17///Gm5176///Hmgb1	high mobility group box 1, related sequence 17///high mobility group box 2 pseudogene///high mobility group box 1
10507040	0.000404	2.25e-05	-5.74167	2.50426	-0.428884	Spata6	spermatogenesis associated 6
10375461	0.000236	1.14e-05	-6.08016	2.50417	-0.152603	Rpl7	ribosomal protein L7
10511975	0.000351	1.86e-05	5.83366	2.49724	0.275561	Slc35a1///Slc35a1	solute carrier family 35 (CMP-sialic acid transporter), member 1///solute carrier family 35 (CMP-sialic acid transporter), member 1
10502714	0.000319	1.65e-05	5.8931	2.49548	0.287334	Rpf1	ribosome production factor 1 homolog
10366293	0.000319	1.65e-05	-5.89486	2.49472	-0.325404	Csrp2	cysteine and glycine-rich protein 2
10367805	0.000424	2.39e-05	-5.71174	2.48533	-0.717519	Adgb	androglobin
10366956	0.000336	1.77e-05	-5.85947	2.48052	-0.299419	Stat6	signal transducer and activator of transcription 6
10462081	0.000305	1.56e-05	-5.92388	2.47842	-0.200823	Nsa2	NSA2 ribosome biogenesis homolog
10511501	0.000355	1.9e-05	5.82529	2.47356	0.381798	Ndufaf6	NADH dehydrogenase (ubiquinone) complex I, assembly factor 6
10389526	0.000295	1.49e-05	-5.94393	2.46793	-0.259957	Cltc	clathrin, heavy polypeptide (Hc)
10351304	0.000248	1.21e-05	6.04935	2.46556	0.264518	Mpc2	mitochondrial pyruvate carrier 2
10566583	0.00042	2.36e-05	-5.71798	2.46366	-0.545532	Gm8995	predicted gene 8995
10469020	0.000386	2.12e-05	5.77083	2.46263	0.381928	Bend7	BEN domain containing 7
10579852	0.000357	1.91e-05	5.82077	2.45957	0.251047	Mmaa	methylmalonic aciduria (cobalamin deficiency) type A
10406551	0.000395	2.19e-05	-5.75482	2.45829	-0.474457	Ssbp2	single-stranded DNA binding protein 2
10537397	0.000316	1.63e-05	-5.89915	2.45758	-0.366674	Luc7l2	LUC7-like 2 (S. cerevisiae)
10520096	0.000386	2.12e-05	5.77001	2.45532	0.352031	Klhl7	kelch-like 7
10567043	0.000354	1.88e-05	-5.82846	2.45401	-0.396755	Rras2	related RAS viral (r-ras) oncogene 2
10374197	0.000423	2.38e-05	-5.71374	2.44904	-0.699881	Ramp3	receptor (calcitonin) activity modifying protein 3
10360382	0.000419	2.35e-05	-5.7198	2.4488	-0.776285	Mnda///Ifi204	myeloid cell nuclear differentiation antigen///interferon activated gene 204
10347216	0.000281	1.41e-05	-5.9732	2.44873	-0.249828	Rpl21	ribosomal protein L21
10600593	0.00028	1.4e-05	-5.9759	2.44849	-0.353209	Gm6793///Hnrnpa3	heterogeneous nuclear ribonucleoprotein A3 pseudogene///heterogeneous nuclear ribonucleoprotein A3
10459496	0.000395	2.18e-05	-5.75511	2.4438	-0.504339	Ccbe1	collagen and calcium binding EGF domains 1
10367282	0.000328	1.71e-05	-5.87638	2.44166	-0.239919	Cnpy2	canopy FGF signaling regulator 2
10481759	0.000372	2.03e-05	5.79253	2.43635	0.371419	Slc2a8	solute carrier family 2, (facilitated glucose transporter), member 8
10418341	0.000379	2.07e-05	-5.78221	2.43624	-0.499417	Il17rb	interleukin 17 receptor B
10539135	0.000421	2.36e-05	-5.717	2.4301	-0.615383	Capg	capping protein (actin filament), gelsolin-like
10599576	0.000335	1.76e-05	5.86127	2.42984	0.257915	Gm14719///Ppdpf	predicted gene 14719///pancreatic progenitor cell differentiation and proliferation factor
10421749	0.000362	1.95e-05	-5.81079	2.42724	-0.289065	Akap11	A kinase (PRKA) anchor protein 11
10482486	0.000312	1.61e-05	5.90787	2.42495	0.272898	Mmadhc	methylmalonic aciduria (cobalamin deficiency) cblD type, with homocystinuria
10535025	0.000276	1.38e-05	5.98411	2.42006	0.204835	Got2	glutamatic-oxaloacetic transaminase 2, mitochondrial
10491191	0.000305	1.55e-05	-5.92512	2.41773	-0.564563	Gm15421///Rpl22l1	ribosomal protein L22 like 1 pseudogene///ribosomal protein L22 like 1
10485048	0.000352	1.87e-05	5.8325	2.41676	0.348355	Atg13	autophagy related 13
10426110	0.000363	1.96e-05	5.80913	2.41357	0.522664	Pim3	proviral integration site 3
10493812	0.00043	2.43e-05	-5.70258	2.40841	-0.505407	S100a4	S100 calcium binding protein A4
10355514	0.000373	2.03e-05	-5.79046	2.40684	-0.631013	Tns1	tensin 1
10497321	0.000354	1.88e-05	5.82857	2.40434	0.398459	Pgam1	phosphoglycerate mutase 1
10388591	0.000387	2.13e-05	-5.76817	2.40297	-0.400958	Cpd	carboxypeptidase D
10389701	0.000353	1.88e-05	5.83	2.40217	0.266367	Akap1	A kinase (PRKA) anchor protein 1
10603051	0.000451	2.58e-05	-5.67238	2.39891	-0.934898	Ap1s2	adaptor-related protein complex 1, sigma 2 subunit
10604844	0.000404	2.25e-05	5.74136	2.39773	0.391792	Gm8234///Sms	spermine synthase pseudogene///spermine synthase
10360344	0.000448	2.56e-05	5.6767	2.39665	0.466359	Ackr1	atypical chemokine receptor 1 (Duffy blood group)
10395805	0.000371	2.01e-05	-5.79576	2.39512	-0.30555	1700047I17Rik2///Fam177a	RIKEN cDNA 1700047I17 gene 2///family with sequence similarity 177, member A
10361956	0.000414	2.32e-05	5.72559	2.38956	0.301641	Map7	microtubule-associated protein 7
10512093	0.000264	1.31e-05	6.00952	2.38923	0.182466	Ndufb6	NADH dehydrogenase (ubiquinone) 1 beta subcomplex, 6
10504094	0.000356	1.91e-05	5.82208	2.3872	0.205807	Galt	galactose-1-phosphate uridyl transferase
10410877	0.00043	2.43e-05	5.70308	2.38386	0.450189	Polr3g	polymerase (RNA) III (DNA directed) polypeptide G
10383813	0.000371	2.02e-05	5.79406	2.38197	0.52003	Mtfp1	mitochondrial fission process 1
10421707	0.000251	1.23e-05	-6.04335	2.38075	-0.155801	Rpl23a	ribosomal protein L23A
10431546	0.000378	2.06e-05	5.78327	2.3804	0.706128	Sco2///Tymp	SCO2 cytochrome c oxidase assembly protein///thymidine phosphorylase
10469720	0.000324	1.69e-05	5.88382	2.37825	0.418925	Acbd5	acyl-Coenzyme A binding domain containing 5
10559606	0.00035	1.85e-05	5.83623	2.37307	0.495231	Tmem86b	transmembrane protein 86B
10422227	0.000434	2.47e-05	-5.69552	2.37111	-0.461911	Spry2	sprouty homolog 2 (Drosophila)
10468159	0.000362	1.95e-05	-5.81247	2.36278	-0.394428	Ldb1	LIM domain binding 1
10513776	0.000437	2.48e-05	-5.69201	2.36275	-0.607851	Astn2	astrotactin 2
10578149	0.000362	1.95e-05	-5.81119	2.36176	-0.29175	Leprotl1	leptin receptor overlapping transcript-like 1
10350113	0.000404	2.25e-05	-5.741	2.36087	-0.342134	Arl8a	ADP-ribosylation factor-like 8A
10580969	0.00029	1.46e-05	5.9547	2.3595	0.188768	Got2	glutamatic-oxaloacetic transaminase 2, mitochondrial
10518492	0.000453	2.6e-05	5.66931	2.35694	0.29906	Ptchd2	patched domain containing 2
10422496	0.00046	2.66e-05	-5.65877	2.35635	-0.487965	Gpr183	G protein-coupled receptor 183
10583694	0.000383	2.1e-05	5.77458	2.35527	0.356965	1810026J23Rik	RIKEN cDNA 1810026J23 gene
10419156	0.000458	2.64e-05	5.66221	2.35316	0.850833	Ear14///Ear12///Ear10///Ear6///Ear3///Ear7///Ear2///Ear1	eosinophil-associated, ribonuclease A family, member 14///eosinophil-associated, ribonuclease A family, member 12///eosinophil-associated, ribonuclease A family, member 10///eosinophil-associated, ribonuclease A family, member 6///eosinophil-associated, ribonuclease A family, member 3///eosinophil-associated, ribonuclease A family, member 7///eosinophil-associated, ribonuclease A family, member 2…
10462346	0.000364	1.97e-05	5.80716	2.35117	0.409257	Rcl1	RNA terminal phosphate cyclase-like 1
10538963	0.000254	1.24e-05	-6.0358	2.34737	-0.148533	Gm4705///Rpl34-ps1///Rpl34	predicted gene 4705///ribosomal protein L34, pseudogene 1///ribosomal protein L34
10596465	0.000385	2.11e-05	5.77188	2.34368	0.43711	Acy1	aminoacylase 1
10563338	0.000435	2.47e-05	5.69475	2.34362	0.488173	Ppp1r15a	protein phosphatase 1, regulatory (inhibitor) subunit 15A
10471337	0.000425	2.39e-05	5.71013	2.34169	0.411201	Pomt1	protein-O-mannosyltransferase 1
10494804	0.000468	2.71e-05	-5.64839	2.33941	-0.555643	Casq2	calsequestrin 2
10378697	0.000395	2.18e-05	-5.75527	2.33842	-0.310409	Myo1c	myosin IC
10504056	0.000355	1.9e-05	5.82429	2.33554	0.424951	Ubap1///Cep41	ubiquitin-associated protein 1///centrosomal protein 41
10380210	0.000371	2.01e-05	-5.79531	2.32304	-0.272696	Srsf1	serine/arginine-rich splicing factor 1
10545339	0.000367	1.98e-05	5.80292	2.32257	0.314323	Mrpl35	mitochondrial ribosomal protein L35
10607694	0.000388	2.14e-05	5.76621	2.32027	0.241291	Syap1	synapse associated protein 1
10603026	0.000427	2.41e-05	-5.70657	2.31892	-0.624042	Ctps2	cytidine 5'-triphosphate synthase 2
10385526	0.000465	2.69e-05	-5.65231	2.31422	-0.582428	9930111J21Rik1///9930111J21Rik2	RIKEN cDNA 9930111J21 gene 1///RIKEN cDNA 9930111J21 gene 2
10575102	0.000388	2.13e-05	5.76678	2.31344	0.357107	Cirh1a	cirrhosis, autosomal recessive 1A (human)
10442057	0.000379	2.07e-05	5.78114	2.3108	0.283469	Riok2	RIO kinase 2 (yeast)
10456727	0.000399	2.22e-05	5.74797	2.30837	0.278965	Dym	dymeclin
10431266	0.000446	2.54e-05	-5.68021	2.30732	-0.359469	Cerk	ceramide kinase
10534405	0.000399	2.21e-05	5.74867	2.30687	0.295976	Wbscr22	Williams Beuren syndrome chromosome region 22
10453233	0.000487	2.85e-05	-5.62415	2.30478	-0.547616	Slc8a1	solute carrier family 8 (sodium/calcium exchanger), member 1
10409449	0.000266	1.32e-05	6.00607	2.30382	0.281075	F12	coagulation factor XII (Hageman factor)
10585874	0.000356	1.9e-05	-5.8237	2.30261	-0.370357	Hexa	hexosaminidase A
10465342	0.000315	1.63e-05	5.90159	2.29542	0.373362	Tm7sf2	transmembrane 7 superfamily member 2
10375537	0.000397	2.2e-05	5.75252	2.29297	0.24819	Mgat1	mannoside acetylglucosaminyltransferase 1
10409579	0.000458	2.63e-05	-5.66324	2.29121	-0.59121	Cxcl14	chemokine (C-X-C motif) ligand 14
10496892	0.000392	2.16e-05	-5.76007	2.28725	-0.415173	Fubp1	far upstream element (FUSE) binding protein 1
10604597	0.000237	1.14e-05	-6.07838	2.28721	-0.146258	Gm6402///Rps17	ribosomal protein S17 pseudogene///ribosomal protein S17
10444098	0.000432	2.45e-05	5.69933	2.28434	0.404185	Wdr46	WD repeat domain 46
10560592	0.000354	1.89e-05	5.82679	2.28114	0.190483	Clptm1	cleft lip and palate associated transmembrane protein 1
10473754	0.000434	2.46e-05	5.69627	2.28049	0.413421	Kbtbd4	kelch repeat and BTB (POZ) domain containing 4
10412100	0.000448	2.56e-05	-5.67732	2.27718	-0.461253	Map3k1	mitogen-activated protein kinase kinase kinase 1
10464504	0.000422	2.37e-05	-5.71521	2.27561	-0.34567	Lrp5	low density lipoprotein receptor-related protein 5
10403312	0.000304	1.55e-05	5.92719	2.2739	0.497779	Akr1c19	aldo-keto reductase family 1, member C19
10343258	0.00034	1.79e-05	5.85276	2.27071	0.424154
10595452	0.000459	2.65e-05	5.66093	2.26959	0.365521	Ube2cbp	ubiquitin-conjugating enzyme E2C binding protein
10443459	0.000434	2.46e-05	-5.69571	2.26818	-0.503715	Srsf3	serine/arginine-rich splicing factor 3
10406598	0.000397	2.2e-05	-5.75162	2.25612	-0.391199	Serinc5	serine incorporator 5
10338800	0.000405	2.26e-05	-5.73934	2.24956	-0.933454
10583203	0.000525	3.13e-05	-5.57862	2.24848	-0.533102	Phxr4	per-hexamer repeat gene 4
10581289	0.000388	2.14e-05	5.76525	2.24444	0.25158	Atp6v0d1	ATPase, H+ transporting, lysosomal V0 subunit D1
10478048	0.000359	1.92e-05	5.81833	2.2441	0.63032	Lbp	lipopolysaccharide binding protein
10428081	0.000236	1.14e-05	6.08016	2.24278	0.284171	Rida	reactive intermediate imine deaminase A homolog
10517508	0.000409	2.28e-05	-5.73456	2.23853	-0.753058	C1qb	complement component 1, q subcomponent, beta polypeptide
10362922	0.000424	2.38e-05	5.71222	2.23305	0.284986	Atg5	autophagy related 5
10402422	0.0005	2.94e-05	5.60905	2.23246	0.713663	Serpina9	serine (or cysteine) peptidase inhibitor, clade A (alpha-1 antiproteinase, antitrypsin), member 9
10344741	0.000376	2.05e-05	-5.78604	2.22283	-0.372745	Gm6793///Hnrnpa3	heterogeneous nuclear ribonucleoprotein A3 pseudogene///heterogeneous nuclear ribonucleoprotein A3
10515113	0.000376	2.05e-05	-5.78604	2.22283	-0.372745	Gm6793///Hnrnpa3	heterogeneous nuclear ribonucleoprotein A3 pseudogene///heterogeneous nuclear ribonucleoprotein A3
10404422	0.000501	2.95e-05	-5.60754	2.2175	-0.78922	Serpinb6b	serine (or cysteine) peptidase inhibitor, clade B, member 6b
10446615	0.000342	1.81e-05	-5.84841	2.2144	-0.284764	Gm4832///Rps24	predicted gene 4832///ribosomal protein S24
10510624	0.000429	2.42e-05	5.70496	2.21392	0.367853	Klhl21	kelch-like 21
10370471	0.000388	2.14e-05	5.76512	2.21133	0.188308	Agpat3	1-acylglycerol-3-phosphate O-acyltransferase 3
10425053	0.0005	2.94e-05	-5.60858	2.2104	-0.644162	Ncf4	neutrophil cytosolic factor 4
10597592	0.000309	1.59e-05	5.91408	2.20404	0.439401	Acaa1b	acetyl-Coenzyme A acyltransferase 1B
10549097	0.000509	3.01e-05	-5.59799	2.2039	-0.562196	Ldhb	lactate dehydrogenase B
10551287	0.000311	1.6e-05	5.91026	2.20325	0.333959	Cyp2a12	cytochrome P450, family 2, subfamily a, polypeptide 12
10338530	0.000429	2.42e-05	-5.70468	2.20253	-0.755082
10401939	0.000488	2.85e-05	5.62365	2.20213	0.453862	Lysmd1	LysM, putative peptidoglycan-binding, domain containing 1
10475350	0.00041	2.29e-05	-5.73292	2.20161	-0.378989	Serf2	small EDRK-rich factor 2
10455108	0.000527	3.14e-05	-5.57703	2.19863	-0.738027	Pcdhb16	protocadherin beta 16
10566668	0.000473	2.74e-05	5.64296	2.19773	0.2835	Socs6	suppressor of cytokine signaling 6
10529485	0.000504	2.97e-05	-5.60481	2.19675	-0.443069	Htra3	HtrA serine peptidase 3
10392207	0.000414	2.32e-05	5.72642	2.19232	0.349367	Tex2	testis expressed gene 2
10390768	0.000426	2.4e-05	-5.70894	2.19173	-0.262028	Smarce1	SWI/SNF related, matrix associated, actin dependent regulator of chromatin, subfamily e, member 1
10582303	0.000425	2.39e-05	-5.71046	2.19101	-0.589739	Cyba	cytochrome b-245, alpha polypeptide
10346843	0.000504	2.97e-05	5.60412	2.18987	0.350601	Nrp2	neuropilin 2
10429515	0.000517	3.07e-05	-5.58774	2.18455	-0.526709	Lynx1	Ly6/neurotoxin 1
10468275	0.00046	2.65e-05	5.65936	2.18351	0.340507	Pcgf6	polycomb group ring finger 6
10358652	0.00054	3.24e-05	-5.56177	2.18233	-0.507115	Hmcn1	hemicentin 1
10498620	0.000548	3.31e-05	-5.55151	2.18171	-0.589441	Trim59	tripartite motif-containing 59
10430904	0.000359	1.92e-05	5.81794	2.17842	0.439675
10498647	0.000511	3.02e-05	-5.59614	2.17806	-0.429371	B3galnt1	UDP-GalNAc:betaGlcNAc beta 1,3-galactosaminyltransferase, polypeptide 1
10447004	0.00043	2.43e-05	-5.70176	2.17799	-0.29098	Hdac1	histone deacetylase 1
10475830	0.000448	2.56e-05	5.67724	2.17647	0.298364	Mrps5	mitochondrial ribosomal protein S5
10596222	0.000519	3.08e-05	-5.58648	2.17564	-0.402152	Ackr4	atypical chemokine receptor 4
10373000	0.000463	2.67e-05	5.65562	2.17413	0.418346	Xrcc6bp1	XRCC6 binding protein 1
[truncated: 33,558 more rows]

## Sheet: GSE49515
ID	adj.P.Val	P.Value	t	B	logFC	Gene.symbol	Gene.title
209070_s_at	1.14e-08	2.08e-13	16.7752	20.9035	0.84219	RGS5	regulator of G-protein signaling 5
211997_x_at	1.27e-08	4.64e-13	16.082	20.1027	0.92643	MIR4738///H3F3B///H3F3A	microRNA 4738///H3 histone, family 3B///H3 histone, family 3A
217832_at	3.59e-08	1.97e-12	-14.8974	18.4305	-1.2736	SYNCRIP	synaptotagmin binding cytoplasmic RNA interacting protein
222061_at	7.05e-08	5.16e-12	-14.1484	17.1745	-3.02355	CD58	CD58 molecule
228282_at	1.08e-07	9.89e-12	-13.6604	16.7369	-1.56596	MFSD8	major facilitator superfamily domain containing 8
218880_at	2.17e-07	2.38e-11	13.0226	15.8281	2.26376	FOSL2	FOS like 2, AP-1 transcription factor subunit
200732_s_at	3.19e-07	5.06e-11	12.496	15.3928	1.29076	PTP4A1	protein tyrosine phosphatase type IVA, member 1
241824_at	3.19e-07	5.03e-11	12.5005	15.22	3.13843
225881_at	3.29e-07	6.01e-11	-12.3777	15.042	-0.846279	SLC35B4	solute carrier family 35 member B4
215623_x_at	3.19e-07	5.26e-11	12.4695	14.9782	1.09804	SMC4	structural maintenance of chromosomes 4
225262_at	7.02e-07	1.65e-10	11.7014	14.279	1.75547	FOSL2	FOS like 2, AP-1 transcription factor subunit
235923_at	6.94e-07	1.4e-10	11.8121	14.1148	1.24786	VTI1A	vesicle transport through interaction with t-SNAREs 1A
226161_at	7.02e-07	1.67e-10	-11.6951	14.0817	-1.23633	SLC30A6	solute carrier family 30 member 6
200731_s_at	8.06e-07	2.21e-10	11.5116	13.9542	1.48499	PTP4A1	protein tyrosine phosphatase type IVA, member 1
227693_at	8.06e-07	2.07e-10	-11.5543	13.8173	-1.44973	WDR20	WD repeat domain 20
202497_x_at	8.14e-07	2.83e-10	11.3543	13.717	1.34209	SLC2A3	solute carrier family 2 member 3
218138_at	8.14e-07	2.83e-10	-11.3535	13.6117	-2.16726	MKKS	McKusick-Kaufman syndrome
221571_at	8.14e-07	2.7e-10	-11.3832	13.592	-1.3002	TRAF3	TNF receptor associated factor 3
228925_at	8.14e-07	2.73e-10	-11.3773	13.5704	-1.66433
230170_at	1.01e-06	3.88e-10	11.1529	13.3933	3.40995	OSM	oncostatin M
204142_at	1.01e-06	3.83e-10	11.1613	13.2771	2.81878	ENOSF1	enolase superfamily member 1
211999_at	1.06e-06	4.44e-10	11.0677	13.2588	0.90461	MIR4738///H3F3B///H3F3A	microRNA 4738///H3 histone, family 3B///H3 histone, family 3A
218881_s_at	1.02e-06	4.11e-10	11.1167	13.2335	2.50664	FOSL2	FOS like 2, AP-1 transcription factor subunit
208623_s_at	1.08e-06	5.15e-10	10.9743	13.1544	1.22541	EZR	ezrin
213526_s_at	1.08e-06	5.42e-10	-10.9431	13.0478	-0.989667	LIN37	lin-37 DREAM MuvB core complex component
225509_at	1.08e-06	5.51e-10	-10.9332	13.0416	-1.70952	SAP30L	SAP30 like
226734_at	1.08e-06	5.48e-10	-10.9365	13.009	-1.32457	EIF4E2	eukaryotic translation initiation factor 4E family member 2
235728_at	1.08e-06	5.23e-10	-10.9654	12.9661	-2.31021	ZFP3	ZFP3 zinc finger protein
212888_at	1.21e-06	6.69e-10	-10.8121	12.913	-0.81939	DICER1	dicer 1, ribonuclease III
235803_at	1.12e-06	5.96e-10	-10.8842	12.8798	-1.79674
224945_at	1.21e-06	6.84e-10	-10.7985	12.7905	-1.29928	BTBD7	BTB domain containing 7
234055_s_at	1.26e-06	7.36e-10	10.7532	12.765	1.94017	GZF1	GDNF inducible zinc finger protein 1
224797_at	1.29e-06	7.85e-10	10.7138	12.758	1.17846	ARRDC3	arrestin domain containing 3
225290_at	1.29e-06	8.21e-10	-10.6868	12.716	-1.4255	ETNK1	ethanolamine kinase 1
226262_at	1.31e-06	8.61e-10	-10.6573	12.5502	-0.973524	DHX33	DEAH-box helicase 33
242590_at	1.29e-06	8.23e-10	-10.6851	12.5271	-1.80042
201089_at	1.37e-06	1.01e-09	-10.5585	12.5083	-1.59391	ATP6V1B2	ATPase H+ transporting V1 subunit B2
226779_at	1.37e-06	1e-09	-10.564	12.4989	-1.00751	LMBRD2	LMBR1 domain containing 2
222863_at	1.37e-06	1.1e-09	10.5097	12.4263	1.34442	ZBTB10	zinc finger and BTB domain containing 10
201416_at	1.37e-06	9.46e-10	10.5996	12.4089	1.87893	SOX4	SRY-box 4
218917_s_at	1.37e-06	1.12e-09	-10.4974	12.4056	-0.6789	ARID1A	AT-rich interaction domain 1A
212300_at	1.37e-06	1.02e-09	-10.5553	12.3795	-1.11501	TXLNA	taxilin alpha
200997_at	1.37e-06	1.15e-09	-10.4839	12.3788	-0.662803	RBM14-RBM4///RBM4	RBM14-RBM4 readthrough///RNA binding motif protein 4
241968_at	1.37e-06	1.07e-09	-10.5254	12.3668	-1.02324	ABHD18	abhydrolase domain containing 18
218989_x_at	1.37e-06	1.2e-09	-10.455	12.2986	-1.00604	SLC30A5	solute carrier family 30 member 5
223163_s_at	1.37e-06	1.08e-09	-10.5172	12.2541	-1.08374	ZC3HC1	zinc finger C3HC-type containing 1
227962_at	1.37e-06	1.18e-09	-10.4666	12.2485	-1.48117	ACOX1	acyl-CoA oxidase 1
233575_s_at	1.37e-06	1.23e-09	10.4426	12.2343	1.05319	TLE4	transducin like enhancer of split 4
227107_at	1.38e-06	1.28e-09	-10.4188	12.2325	-1.10007	PANX1	pannexin 1
213853_at	1.38e-06	1.3e-09	-10.4087	12.2125	-1.27825	DNAJC24	DnaJ heat shock protein family (Hsp40) member C24
236699_at	1.37e-06	1.21e-09	10.4497	12.205	1.50901
236401_at	1.38e-06	1.33e-09	-10.3961	12.1865	-1.88848	GIMAP1	GTPase, IMAP family member 1
202499_s_at	1.45e-06	1.45e-09	10.3428	12.1524	1.32327	SLC2A3	solute carrier family 2 member 3
241344_at	1.45e-06	1.46e-09	-10.3367	12.0869	-1.1065
226463_at	1.48e-06	1.53e-09	-10.3105	12.0811	-1.09733	ATP6V1C1	ATPase H+ transporting V1 subunit C1
226416_at	1.38e-06	1.34e-09	-10.3906	12.0666	-1.32054	ERI1	exoribonuclease 1
228157_at	1.51e-06	1.62e-09	-10.277	12.0497	-2.03384	ZNF207	zinc finger protein 207
211784_s_at	1.52e-06	1.7e-09	-10.2479	11.9716	-1.0055	SRSF1	serine and arginine rich splicing factor 1
230235_at	1.48e-06	1.54e-09	-10.305	11.9385	-1.65651	MCTS1	MCTS1, re-initiation and release factor
227102_at	1.51e-06	1.63e-09	-10.2712	11.8879	-1.64953	TRIM35	tripartite motif containing 35
229153_at	1.52e-06	1.69e-09	-10.2494	11.8711	-0.784691	SLC7A6OS	solute carrier family 7 member 6 opposite strand
225256_at	1.66e-06	1.94e-09	-10.1681	11.8658	-1.3085
212683_at	1.58e-06	1.82e-09	-10.2068	11.8279	-0.892291	SLC25A44	solute carrier family 25 member 44
209248_at	1.58e-06	1.8e-09	-10.2118	11.8248	-0.837971	GHITM	growth hormone inducible transmembrane protein
202128_at	1.66e-06	2.03e-09	-10.1424	11.8141	-0.833885	AREL1	apoptosis resistant E3 ubiquitin protein ligase 1
208892_s_at	1.66e-06	2.01e-09	-10.1473	11.7852	-2.59432	DUSP6	dual specificity phosphatase 6
212498_at	1.69e-06	2.13e-09	-10.1135	11.7776	-0.910687	2024-03-06	membrane associated ring-CH-type finger 6
222867_s_at	1.66e-06	2.04e-09	-10.1395	11.7482	-1.71213	MED31	mediator complex subunit 31
232873_at	1.69e-06	2.16e-09	-10.1044	11.7346	-1.3822	ZNF33A	zinc finger protein 33A
203143_s_at	1.75e-06	2.3e-09	-10.0674	11.6804	-1.59539	KIAA0040	KIAA0040
210180_s_at	1.74e-06	2.26e-09	10.0797	11.6675	2.10172	TRA2B	transformer 2 beta homolog (Drosophila)
225444_at	1.69e-06	2.13e-09	-10.1128	11.6557	-1.0389	UBN2	ubinuclein 2
228992_at	1.83e-06	2.51e-09	-10.0182	11.6166	-0.961699	MED28	mediator complex subunit 28
201465_s_at	1.75e-06	2.36e-09	10.0525	11.6142	3.99561	JUN	Jun proto-oncogene, AP-1 transcription factor subunit
229366_at	1.75e-06	2.37e-09	-10.05	11.6044	-2.06037
212295_s_at	1.88e-06	2.66e-09	-9.98333	11.5343	-0.918498	SLC7A1	solute carrier family 7 member 1
217886_at	1.98e-06	2.9e-09	-9.93315	11.4732	-0.68344	EPS15	epidermal growth factor receptor pathway substrate 15
235192_at	1.88e-06	2.62e-09	-9.99166	11.4666	-2.13437	TP53RK	TP53 regulating kinase
208894_at	1.98e-06	2.94e-09	-9.92515	11.4619	-2.41912	HLA-DRA	major histocompatibility complex, class II, DR alpha
225884_s_at	1.98e-06	2.93e-09	9.9263	11.4078	1.91599	GZF1	GDNF inducible zinc finger protein 1
209194_at	2.03e-06	3.04e-09	-9.90488	11.3802	-1.43235	CETN2	centrin 2
226381_at	2.1e-06	3.25e-09	-9.86697	11.3646	-0.929601	SLC35F5	solute carrier family 35 member F5
226441_at	2.1e-06	3.26e-09	-9.86538	11.3449	-0.838948	MAP3K2	mitogen-activated protein kinase kinase kinase 2
218708_at	2.1e-06	3.22e-09	9.87284	11.3224	1.90929	NXT1	nuclear transport factor 2 like export factor 1
203528_at	2.16e-06	3.59e-09	-9.8087	11.2649	-0.76364	SEMA4D	semaphorin 4D
238893_at	2.16e-06	3.59e-09	9.80891	11.2568	2.90533	LINC00936	long intergenic non-protein coding RNA 936
202892_at	2.16e-06	3.54e-09	-9.81694	11.2514	-0.884522	CDC23	cell division cycle 23
234907_x_at	2.16e-06	3.39e-09	9.84217	11.237	2.49002	POLB	DNA polymerase beta
210251_s_at	2.16e-06	3.52e-09	9.82109	11.2067	0.913248	RUFY3	RUN and FYVE domain containing 3
233759_s_at	2.25e-06	3.83e-09	-9.77245	11.1976	-0.69188	PPP4R3B	protein phosphatase 4 regulatory subunit 3B
237718_at	1.88e-06	2.68e-09	9.97971	11.192	1.9184	EIF4E	eukaryotic translation initiation factor 4E
202550_s_at	2.25e-06	3.87e-09	-9.76555	11.1894	-0.694989	VAPB	VAMP associated protein B and C
200989_at	2.16e-06	3.57e-09	9.8124	11.181	1.24442	HIF1A	hypoxia inducible factor 1 alpha subunit
216236_s_at	2.25e-06	3.83e-09	9.77167	11.1696	1.50241	SLC2A14///SLC2A3	solute carrier family 2 member 14///solute carrier family 2 member 3
226040_at	2.28e-06	3.95e-09	-9.75378	11.1687	-1.37818	TRIM56	tripartite motif containing 56
238736_at	2.3e-06	4.03e-09	9.74211	11.1519	1.50327	REV3L	REV3 like, DNA directed polymerase zeta catalytic subunit
202360_at	2.39e-06	4.23e-09	-9.71461	11.1057	-1.02976	MAML1	mastermind like transcriptional coactivator 1
223643_at	2.47e-06	4.52e-09	-9.67662	11.0301	-1.20782	CRYGS	crystallin gamma S
235423_at	2.45e-06	4.44e-09	-9.6875	11.0257	-1.2743	ORC2	origin recognition complex subunit 2
226977_at	2.42e-06	4.34e-09	-9.69968	11.0254	-3.24381	IGIP	IgA inducing protein
227184_at	2.54e-06	4.68e-09	-9.65667	11.0061	-1.77967	PTAFR	platelet activating factor receptor
224643_at	2.56e-06	4.89e-09	-9.63206	10.9643	-0.854982	PRRC1	proline rich coiled-coil 1
232725_s_at	2.56e-06	4.79e-09	-9.64409	10.9202	-2.95711	MS4A6A	membrane spanning 4-domains A6A
226230_at	2.62e-06	5.09e-09	-9.60949	10.9141	-1.47419	PPP4R3B	protein phosphatase 4 regulatory subunit 3B
237510_at	2.56e-06	4.92e-09	9.62827	10.888	2.64318	MYNN	myoneurin
1558250_s_at	2.56e-06	4.9e-09	-9.63058	10.882	-1.53906
228453_at	2.66e-06	5.26e-09	-9.59091	10.8449	-1.58928	EPG5	ectopic P-granules autophagy protein 5 homolog
236067_at	2.66e-06	5.31e-09	9.58559	10.8247	1.23548
213501_at	2.66e-06	5.3e-09	-9.58575	10.7963	-1.44677	ACOX1	acyl-CoA oxidase 1
203822_s_at	2.68e-06	5.62e-09	9.55334	10.7885	3.8997	ELF2	E74 like ETS transcription factor 2
202220_at	2.71e-06	5.92e-09	-9.52367	10.777	-1.08192	KIAA0907	KIAA0907
222566_at	2.68e-06	5.6e-09	-9.55506	10.7753	-2.96663	KMT5B	lysine methyltransferase 5B
209339_at	2.68e-06	5.48e-09	-9.56671	10.7749	-1.35888	SIAH2	siah E3 ubiquitin protein ligase 2
224748_at	2.71e-06	5.94e-09	-9.52133	10.7731	-1.77245	DCAF7	DDB1 and CUL4 associated factor 7
242778_at	2.66e-06	5.36e-09	9.57985	10.7728	1.18765	LPXN	leupaxin
209384_at	2.68e-06	5.61e-09	9.55389	10.7706	2.57467	PROSC	proline synthetase cotranscribed homolog (bacterial)
200617_at	2.7e-06	5.74e-09	-9.54126	10.7406	-1.40619	MLEC	malectin
202340_x_at	2.71e-06	5.86e-09	9.52909	10.7316	2.79497	NR4A1	nuclear receptor subfamily 4 group A member 1
223644_s_at	2.68e-06	5.64e-09	-9.55055	10.7234	-1.04563	CRYGS	crystallin gamma S
227335_at	2.71e-06	5.88e-09	-9.52713	10.7143	-2.42171	DIDO1	death inducer-obliterator 1
243279_at	2.81e-06	6.31e-09	9.48736	10.7015	1.26608
1555167_s_at	2.81e-06	6.32e-09	9.48657	10.6795	1.88524	NAMPT	nicotinamide phosphoribosyltransferase
225430_at	2.81e-06	6.32e-09	-9.48683	10.679	-0.669297	GATC	glutamyl-tRNA amidotransferase subunit C
201742_x_at	2.94e-06	6.7e-09	-9.4534	10.6556	-1.22553	SRSF1	serine and arginine rich splicing factor 1
217216_x_at	2.94e-06	6.72e-09	-9.45139	10.5968	-2.47583	MLH3	mutL homolog 3
239005_at	3.07e-06	7.13e-09	-9.41863	10.5816	-0.756861
225558_at	3.1e-06	7.42e-09	-9.39645	10.5554	-1.25981	GIT2	GIT ArfGAP 2
226826_at	3.07e-06	7.1e-09	-9.42067	10.5421	-1.34843	LSM11	LSM11, U7 small nuclear RNA associated
225537_at	3.1e-06	7.54e-09	-9.38704	10.5356	-1.47558	TRAPPC6B	trafficking protein particle complex 6B
226140_s_at	3.1e-06	7.7e-09	9.3752	10.5154	1.46451	OTUD1	OTU deubiquitinase 1
223305_at	3.1e-06	7.45e-09	-9.39406	10.497	-1.17656	TMEM216	transmembrane protein 216
1553133_at	3.1e-06	7.99e-09	9.35481	10.4829	1.6034	C9orf72	chromosome 9 open reading frame 72
223248_at	3.1e-06	7.59e-09	-9.38308	10.4776	-0.919281	HSDL1	hydroxysteroid dehydrogenase like 1
213704_at	3.1e-06	8.07e-09	9.34884	10.4723	0.778469	SNORD45C///SNORD45A///SNORD45B///RABGGTB	small nucleolar RNA, C/D box 45C///small nucleolar RNA, C/D box 45A///small nucleolar RNA, C/D box 45B///Rab geranylgeranyltransferase beta subunit
227167_s_at	3.1e-06	7.59e-09	-9.38368	10.4705	-0.77226	RASSF3	Ras association domain family member 3
238695_s_at	3.1e-06	7.82e-09	-9.36667	10.4513	-1.83465	RAB39B	RAB39B, member RAS oncogene family
200816_s_at	3.1e-06	8.28e-09	-9.33466	10.4445	-0.992975	PAFAH1B1	platelet activating factor acetylhydrolase 1b regulatory subunit 1
238524_at	3.1e-06	8.17e-09	-9.34213	10.4413	-1.14471	DENND2D	DENN domain containing 2D
235085_at	3.1e-06	8.28e-09	-9.33485	10.4402	-1.83536	SGK223	homolog of rat pragma of Rnd2
230156_x_at	3.1e-06	8.05e-09	9.35059	10.4327	1.73542	LINC01578	long intergenic non-protein coding RNA 1578
229054_at	3.1e-06	7.88e-09	9.36246	10.4272	1.62805
227351_at	3.1e-06	7.84e-09	-9.36548	10.422	-1.4895	LOC101930115///C16orf52///VWA3A	von Willebrand factor A domain-containing protein 3A///chromosome 16 open reading frame 52///von Willebrand factor A domain containing 3A
222500_at	3.1e-06	8.16e-09	-9.34296	10.4114	-2.71754	PPIL1	peptidylprolyl isomerase like 1
226978_at	3.1e-06	8.05e-09	-9.35052	10.3974	-1.17822	PPARA	peroxisome proliferator activated receptor alpha
203482_at	3.12e-06	8.42e-09	-9.32509	10.3885	-0.83936	SLF2	SMC5-SMC6 complex localization factor 2
227116_at	3.22e-06	8.77e-09	-9.30239	10.387	-1.17515	MON1B	MON1 homolog B, secretory trafficking associated
219074_at	3.1e-06	8.07e-09	-9.34882	10.3837	-1.203	TMEM184C	transmembrane protein 184C
242759_at	3.1e-06	8.23e-09	-9.33809	10.3816	-1.91643
242818_x_at	3.12e-06	8.43e-09	-9.32448	10.368	-1.5635	YIPF4	Yip1 domain family member 4
1557384_at	3.31e-06	9.09e-09	9.28252	10.351	1.18283	LOC100506639///ZNF131	uncharacterized LOC100506639///zinc finger protein 131
218631_at	3.4e-06	9.56e-09	9.25485	10.3078	2.0915	AVPI1	arginine vasopressin induced 1
212714_at	3.4e-06	9.58e-09	-9.25365	10.2886	-1.36579	LARP4	La ribonucleoprotein domain family member 4
225684_at	3.4e-06	9.84e-09	-9.2388	10.2766	-0.816177	SKA2	spindle and kinetochore associated complex subunit 2
223268_at	3.4e-06	9.94e-09	-9.23292	10.2666	-1.10299	C11orf54	chromosome 11 open reading frame 54
225225_at	3.4e-06	9.7e-09	-9.24647	10.265	-0.99528	OIP5-AS1	OIP5 antisense RNA 1
206111_at	3.4e-06	1e-08	-9.22725	10.2556	-2.63177	RNASE2	ribonuclease A family member 2
223983_s_at	3.4e-06	9.96e-09	-9.23179	10.2499	-1.25433	C19orf12	chromosome 19 open reading frame 12
229640_x_at	3.4e-06	1.02e-08	-9.2172	10.2379	-0.71995	LINC00621	long intergenic non-protein coding RNA 621
227247_at	3.4e-06	9.76e-09	-9.24294	10.2369	-1.66397	PLEKHA8	pleckstrin homology domain containing A8
216997_x_at	3.4e-06	1.03e-08	9.2149	10.2335	0.994918	TLE4	transducin like enhancer of split 4
227534_at	3.4e-06	1.03e-08	9.21588	10.2263	1.02602	AAED1	AhpC/TSA antioxidant enzyme domain containing 1
1555638_a_at	3.4e-06	1.05e-08	9.20507	10.2206	1.0218	SAMSN1	SAM domain, SH3 domain and nuclear localization signals 1
201158_at	3.4e-06	9.93e-09	-9.23363	10.2196	-1.80381	NMT1	N-myristoyltransferase 1
220330_s_at	3.4e-06	1.01e-08	9.22646	10.217	0.81816	SAMSN1	SAM domain, SH3 domain and nuclear localization signals 1
220305_at	3.4e-06	1.05e-08	-9.2022	10.2057	-0.774758	MAVS	mitochondrial antiviral signaling protein
238214_at	3.4e-06	9.91e-09	-9.2344	10.2005	-1.49879	LRRC69	leucine rich repeat containing 69
1553117_a_at	3.44e-06	1.07e-08	-9.19191	10.1964	-1.12458	STK38	serine/threonine kinase 38
1554148_a_at	3.4e-06	1.04e-08	-9.20923	10.1882	-1.02864	SLC33A1	solute carrier family 33 member 1
214211_at	3.4e-06	1.02e-08	9.21843	10.1845	1.41483	FTH1	ferritin heavy chain 1
217738_at	3.46e-06	1.09e-08	9.18325	10.1729	1.52832	NAMPT	nicotinamide phosphoribosyltransferase
239866_at	3.4e-06	1.04e-08	-9.20678	10.1641	-1.18023
235151_at	3.48e-06	1.11e-08	-9.17343	10.1485	-2.34778	LOC283357	uncharacterized LOC283357
200892_s_at	3.46e-06	1.09e-08	9.18346	10.1448	0.99774	TRA2B	transformer 2 beta homolog (Drosophila)
228469_at	3.47e-06	1.1e-08	-9.1785	10.1108	-1.77117	PPID	peptidylprolyl isomerase D
201464_x_at	3.59e-06	1.15e-08	9.1499	10.1104	3.10062	JUN	Jun proto-oncogene, AP-1 transcription factor subunit
208864_s_at	3.63e-06	1.17e-08	-9.1406	10.1061	-1.09421	TXN	thioredoxin
1558620_at	3.58e-06	1.15e-08	-9.1537	10.0879	-0.663204	ZNF621	zinc finger protein 621
236314_at	3.75e-06	1.22e-08	-9.11934	10.0316	-2.75099	EPM2AIP1	EPM2A interacting protein 1
227873_at	3.84e-06	1.26e-08	-9.10279	10.0244	-1.31847	TXNDC15	thioredoxin domain containing 15
1552318_at	3.95e-06	1.3e-08	-9.08422	9.99541	-1.42975	GIMAP1	GTPase, IMAP family member 1
211924_s_at	4.06e-06	1.35e-08	9.06343	9.96551	1.62322	PLAUR	plasminogen activator, urokinase receptor
215948_x_at	4.07e-06	1.36e-08	9.05911	9.94853	1.04257	ZMYM5	zinc finger MYM-type containing 5
221260_s_at	3.96e-06	1.31e-08	-9.07958	9.94597	-1.37476	CSRNP2	cysteine and serine rich nuclear protein 2
202560_s_at	4.07e-06	1.38e-08	-9.05309	9.94164	-0.60955	CHTOP	chromatin target of PRMT1
212399_s_at	4.08e-06	1.39e-08	-9.04949	9.92521	-1.22201	VGLL4	vestigial like family member 4
1562608_at	4.07e-06	1.37e-08	-9.05618	9.9185	-2.74732
218652_s_at	4.17e-06	1.43e-08	-9.03373	9.91566	-0.815938	PIGG	phosphatidylinositol glycan anchor biosynthesis class G
243947_s_at	4.19e-06	1.44e-08	9.02682	9.90312	1.3484
203625_x_at	4.19e-06	1.46e-08	-9.0226	9.87946	-1.17316	SKP2	S-phase kinase-associated protein 2, E3 ubiquitin protein ligase
226358_at	4.19e-06	1.46e-08	-9.01974	9.86165	-1.18785	APH1B	aph-1 homolog B, gamma-secretase subunit
212367_at	4.19e-06	1.48e-08	-9.0136	9.85773	-2.50343	FEM1B	fem-1 homolog B
242201_at	4.2e-06	1.49e-08	9.01018	9.85523	1.04568	PMS2P5	PMS1 homolog 2, mismatch repair system component pseudogene 5
226868_at	4.26e-06	1.53e-08	-8.99621	9.84482	-1.41008	GXYLT1	glucoside xylosyltransferase 1
232020_at	4.19e-06	1.45e-08	-9.02492	9.84234	-1.61281	SMURF2	SMAD specific E3 ubiquitin protein ligase 2
227754_at	4.31e-06	1.55e-08	-8.98688	9.83266	-0.713005
218019_s_at	4.35e-06	1.58e-08	-8.97915	9.80485	-1.06424	PDXK	pyridoxal (pyridoxine, vitamin B6) kinase
221211_s_at	4.26e-06	1.52e-08	-8.99943	9.80245	-1.96886	MAP3K7CL	MAP3K7 C-terminal like
219353_at	4.35e-06	1.58e-08	-8.97628	9.79643	-1.77003	NHLRC2	NHL repeat containing 2
228619_x_at	4.49e-06	1.64e-08	-8.95736	9.77327	-1.45448	TIPRL	TOR signaling pathway regulator
213626_at	4.53e-06	1.66e-08	-8.9496	9.76291	-1.74166	CBR4	carbonyl reductase 4
204839_at	4.53e-06	1.67e-08	-8.94668	9.75357	-2.35917	POP5	POP5 homolog, ribonuclease P/MRP subunit
225951_s_at	4.19e-06	1.47e-08	9.01572	9.72847	1.06807	LINC01578	long intergenic non-protein coding RNA 1578
212905_at	4.63e-06	1.72e-08	-8.9324	9.72348	-1.25056	CSTF2T	cleavage stimulation factor subunit 2, tau variant
201440_at	4.68e-06	1.75e-08	-8.92224	9.71657	-1.09037	DDX23	DEAD-box helicase 23
212796_s_at	4.68e-06	1.76e-08	-8.92079	9.71363	-0.964828	TBC1D2B	TBC1 domain family member 2B
1554352_s_at	4.72e-06	1.78e-08	8.9131	9.69809	0.884138	DENND4A	DENN domain containing 4A
212722_s_at	4.84e-06	1.83e-08	8.89732	9.65537	1.01085	JMJD6	arginine demethylase and lysine hydroxylase
218962_s_at	4.91e-06	1.87e-08	-8.88736	9.65399	-0.737546	TMEM168	transmembrane protein 168
218361_at	5.03e-06	1.93e-08	-8.8705	9.60941	-1.93098	GOLPH3L	golgi phosphoprotein 3 like
202925_s_at	5.11e-06	1.98e-08	-8.85488	9.58239	-1.90032	PLAGL2	PLAG1 like zinc finger 2
242981_at	5.03e-06	1.93e-08	-8.86853	9.57923	-1.63101
227361_at	5.23e-06	2.04e-08	-8.8399	9.56829	-2.12451	HS3ST3B1	heparan sulfate-glucosamine 3-sulfotransferase 3B1
228694_at	5.11e-06	1.98e-08	-8.85642	9.56688	-1.63359	AQR	aquarius intron-binding spliceosomal factor
212118_at	5.3e-06	2.1e-08	-8.82478	9.5408	-0.875789	TRIM27	tripartite motif containing 27
229367_s_at	5.3e-06	2.1e-08	-8.82249	9.53025	-2.38379	GIMAP6	GTPase, IMAP family member 6
214499_s_at	5.3e-06	2.12e-08	8.81885	9.5296	0.594841	BCLAF1	BCL2 associated transcription factor 1
228826_at	5.32e-06	2.14e-08	-8.81373	9.5207	-1.09946	TSPOAP1-AS1	TSPOAP1 antisense RNA 1
214182_at	5.3e-06	2.12e-08	8.81938	9.52044	0.798371	ARF6	ADP ribosylation factor 6
229022_at	5.3e-06	2.11e-08	-8.82058	9.51681	-0.799477	ZFX	zinc finger protein, X-linked
209586_s_at	5.3e-06	2.12e-08	-8.81813	9.51556	-2.34411	PRUNE1	prune exopolyphosphatase
218095_s_at	5.34e-06	2.16e-08	-8.80927	9.50679	-0.966039	TMEM165	transmembrane protein 165
209021_x_at	5.57e-06	2.27e-08	8.78143	9.46223	1.55105	ATG13	autophagy related 13
244429_at	5.57e-06	2.28e-08	8.77875	9.41513	1.07595	LOC101928617	uncharacterized LOC101928617
204286_s_at	5.72e-06	2.37e-08	8.75793	9.4151	2.1562	PMAIP1	phorbol-12-myristate-13-acetate-induced protein 1
228418_at	5.72e-06	2.37e-08	-8.75787	9.40939	-1.11177	EXOC5	exocyst complex component 5
228023_x_at	5.74e-06	2.39e-08	-8.75302	9.39939	-0.949284	ACTG1P4///RNPC3///AMY2B	actin gamma 1 pseudogene 4///RNA binding region (RNP1, RRM) containing 3///amylase, alpha 2B (pancreatic)
222088_s_at	5.76e-06	2.42e-08	8.7471	9.39568	1.33563	SLC2A14///SLC2A3	solute carrier family 2 member 14///solute carrier family 2 member 3
232432_s_at	5.76e-06	2.43e-08	-8.7448	9.39484	-0.804017	SLC30A5	solute carrier family 30 member 5
230879_at	5.76e-06	2.42e-08	8.74792	9.38491	1.64546	BAG2	BCL2 associated athanogene 2
209733_at	5.54e-06	2.25e-08	8.78651	9.38358	0.79222	MID2	midline 2
239496_at	5.72e-06	2.35e-08	-8.76259	9.37899	-1.30064
203359_s_at	5.83e-06	2.47e-08	-8.73571	9.37627	-0.808014	GJA9-MYCBP///MYCBP	GJA9-MYCBP readthrough///MYC binding protein
203098_at	5.94e-06	2.54e-08	-8.72055	9.33984	-0.84208	CDYL	chromodomain Y-like
225955_at	5.98e-06	2.58e-08	8.7137	9.33242	1.15081	METRNL	meteorin like, glial cell differentiation regulator
219312_s_at	5.93e-06	2.53e-08	8.72457	9.32776	2.17171	ZBTB10	zinc finger and BTB domain containing 10
202542_s_at	5.98e-06	2.59e-08	8.71187	9.32436	0.47168	AIMP1	aminoacyl tRNA synthetase complex interacting multifunctional protein 1
218464_s_at	5.98e-06	2.6e-08	-8.70802	9.31897	-0.573139	FAM222B	family with sequence similarity 222 member B
212945_s_at	5.98e-06	2.59e-08	-8.71083	9.31647	-1.16515	MGA	MGA, MAX dimerization protein
225521_at	6.02e-06	2.63e-08	-8.70276	9.306	-0.752468	ANAPC7	anaphase promoting complex subunit 7
210512_s_at	6.02e-06	2.67e-08	8.69429	9.3034	2.26023	VEGFA	vascular endothelial growth factor A
209546_s_at	6.06e-06	2.7e-08	8.6882	9.28551	1.69311	APOL1	apolipoprotein L1
225712_at	6.02e-06	2.65e-08	-8.69826	9.28432	-1.69038	GEMIN5	gem nuclear organelle associated protein 5
204367_at	6.12e-06	2.74e-08	-8.68059	9.27891	-0.624437	SP2	Sp2 transcription factor
239698_at	6.02e-06	2.66e-08	-8.69733	9.27396	-1.65976
212731_at	6.02e-06	2.68e-08	-8.69328	9.27254	-2.2997	ANKRD46	ankyrin repeat domain 46
238653_at	6.2e-06	2.79e-08	-8.67042	9.25221	-1.94018	LRIG2	leucine rich repeats and immunoglobulin like domains 2
227064_at	6.2e-06	2.81e-08	-8.6672	9.24915	-0.675787	ANKRD40	ankyrin repeat domain 40
228697_at	6.2e-06	2.81e-08	-8.66727	9.24648	-2.99575	HINT3	histidine triad nucleotide binding protein 3
228869_at	6.2e-06	2.82e-08	-8.66498	9.23198	-1.41394	SNX20	sorting nexin 20
208079_s_at	6.3e-06	2.94e-08	8.6438	9.21177	2.92456	AURKA	aurora kinase A
240824_at	6.22e-06	2.87e-08	-8.65702	9.21129	-1.66536
203102_s_at	6.27e-06	2.9e-08	-8.65073	9.19758	-1.87176	MGAT2	mannosyl (alpha-1,6-)-glycoprotein beta-1,2-N-acetylglucosaminyltransferase
226711_at	6.22e-06	2.86e-08	-8.65757	9.19547	-0.76105	FOXN2	forkhead box N2
208874_x_at	6.22e-06	2.85e-08	-8.65934	9.18965	-0.55717	PTPA	protein phosphatase 2 phosphatase activator
228464_at	6.29e-06	2.92e-08	-8.64624	9.17625	-1.47452
231165_at	6.57e-06	3.12e-08	8.61112	9.15179	2.19803
237107_at	6.54e-06	3.08e-08	8.61926	9.15021	1.7337	PRKRA	protein activator of interferon induced protein kinase EIF2AK2
239845_at	6.56e-06	3.1e-08	8.61427	9.14169	3.05523
1558097_at	6.56e-06	3.11e-08	-8.61416	9.1408	-0.834912	PRR14L	proline rich 14 like
213262_at	6.64e-06	3.21e-08	-8.5972	9.12592	-1.09703	SACS	sacsin molecular chaperone
223008_s_at	6.7e-06	3.25e-08	-8.58995	9.11147	-0.958799	TMEM245	transmembrane protein 245
227067_x_at	6.7e-06	3.26e-08	8.58866	9.1084	1.14313	LOC101929796///LOC100996763///LOC100996717///NOTCH2NL///NOTCH2	notch homolog 2 N-terminal-like protein///notch homolog 2 N-terminal-like protein///notch homolog 2 N-terminal-like protein///notch 2 N-terminal like///notch 2
212149_at	6.62e-06	3.16e-08	-8.60507	9.10442	-0.657	EFR3A	EFR3 homolog A
236032_at	6.64e-06	3.2e-08	-8.59751	9.10162	-1.10704
229295_at	6.64e-06	3.19e-08	-8.5992	9.0904	-1.36439	IL17RA	interleukin 17 receptor A
200614_at	6.54e-06	3.07e-08	-8.62038	9.08255	-0.82375	CLTC	clathrin heavy chain
236583_at	6.93e-06	3.41e-08	-8.56511	9.06728	-2.11351	GIMAP1	GTPase, IMAP family member 1
214670_at	6.93e-06	3.41e-08	-8.56379	9.06501	-0.739115	ZKSCAN1	zinc finger with KRAB and SCAN domains 1
201751_at	6.93e-06	3.39e-08	8.56705	9.06324	1.16704	JOSD1	Josephin domain containing 1
200684_s_at	6.93e-06	3.44e-08	-8.55991	9.05239	-1.15705	UBE2L3	ubiquitin conjugating enzyme E2 L3
228828_at	6.93e-06	3.47e-08	-8.55476	9.04708	-1.44445	TSPOAP1-AS1	TSPOAP1 antisense RNA 1
225191_at	6.93e-06	3.46e-08	-8.55719	9.0364	-2.81505	CIRBP	cold inducible RNA binding protein
215318_at	6.93e-06	3.44e-08	-8.55952	9.03105	-1.90622	MINOS1P1	mitochondrial inner membrane organizing system 1 pseudogene 1
212171_x_at	6.93e-06	3.47e-08	8.55593	9.02263	1.98856	VEGFA	vascular endothelial growth factor A
40465_at	7.06e-06	3.58e-08	-8.53891	9.01902	-1.00203	DDX23	DEAD-box helicase 23
222343_at	7.09e-06	3.6e-08	8.53526	9.01251	1.90933	BCL2L11	BCL2 like 11
230012_at	7.06e-06	3.56e-08	-8.54105	9.01016	-2.39637	LINC00324	long intergenic non-protein coding RNA 324
223183_at	6.96e-06	3.5e-08	-8.55055	9.0082	-1.19326	AGPAT3	1-acylglycerol-3-phosphate O-acyltransferase 3
201734_at	7.12e-06	3.64e-08	-8.53059	8.99723	-1.24047	CLCN3	chloride voltage-gated channel 3
233564_s_at	7.21e-06	3.76e-08	8.5132	8.96746	1.14102	CDADC1	cytidine and dCMP deaminase domain containing 1
211458_s_at	7.21e-06	3.75e-08	8.51427	8.95911	1.62838	GABARAPL3///GABARAPL1	GABA type A receptor associated protein like 3 pseudogene///GABA type A receptor associated protein like 1
219128_at	7.2e-06	3.71e-08	-8.51916	8.95811	-1.98913	C2orf42	chromosome 2 open reading frame 42
201466_s_at	7.26e-06	3.81e-08	8.50574	8.95763	4.12823	JUN	Jun proto-oncogene, AP-1 transcription factor subunit
204478_s_at	7.16e-06	3.68e-08	-8.52447	8.95675	-1.26818	RABIF	RAB interacting factor
224959_at	7.26e-06	3.83e-08	-8.50337	8.94765	-1.0822	SLC26A2	solute carrier family 26 member 2
225685_at	7.16e-06	3.68e-08	-8.52423	8.94675	-1.04274	CDC42EP3	CDC42 effector protein 3
225325_at	7.26e-06	3.92e-08	-8.49123	8.93118	-0.949423	MFSD6	major facilitator superfamily domain containing 6
217861_s_at	7.26e-06	3.88e-08	-8.4955	8.93085	-0.893032	PREB	prolactin regulatory element binding
228932_at	7.26e-06	3.89e-08	-8.4954	8.92944	-0.649361	AGO3	argonaute 3, RISC catalytic component
221787_at	7.26e-06	3.92e-08	-8.49093	8.92643	-1.09647	C6orf120	chromosome 6 open reading frame 120
1554249_a_at	7.26e-06	3.89e-08	8.49535	8.92602	0.809468	ZNF638-IT1///ZNF638	ZNF638 intronic transcript 1///zinc finger protein 638
238418_at	7.26e-06	3.85e-08	-8.5007	8.92182	-1.14764	SLC35B4	solute carrier family 35 member B4
234983_at	7.26e-06	3.96e-08	-8.48574	8.91488	-1.37282	C12orf49	chromosome 12 open reading frame 49
208870_x_at	7.26e-06	3.98e-08	8.48224	8.90935	1.82111	ATP5C1	ATP synthase, H+ transporting, mitochondrial F1 complex, gamma polypeptide 1
1554609_at	7.26e-06	3.96e-08	-8.48597	8.90626	-1.81816	LOC100287896	uncharacterized LOC100287896
225145_at	7.26e-06	3.98e-08	-8.4822	8.90475	-1.29419	NCOA5	nuclear receptor coactivator 5
221763_at	7.26e-06	3.86e-08	8.49905	8.90205	0.80247	JMJD1C	jumonji domain containing 1C
240834_at	7.31e-06	4.08e-08	8.47009	8.89223	1.34112	OTULIN	OTU deubiquitinase with linear linkage specificity
225880_at	7.31e-06	4.08e-08	-8.46984	8.89144	-1.07082	TOR1AIP2	torsin 1A interacting protein 2
217741_s_at	7.21e-06	3.75e-08	8.51379	8.88968	1.05523	ZFAND5	zinc finger AN1-type containing 5
223437_at	7.26e-06	3.93e-08	-8.48968	8.88839	-0.637095	PPARA	peroxisome proliferator activated receptor alpha
214011_s_at	7.31e-06	4.06e-08	-8.47186	8.88673	-0.613655	NOP16	NOP16 nucleolar protein
230860_at	7.26e-06	4e-08	-8.48022	8.88609	-1.85104	CEP19	centrosomal protein 19
1557166_at	7.31e-06	4.06e-08	8.4726	8.87136	1.96188	PDCD4	programmed cell death 4 (neoplastic transformation inhibitor)
32091_at	7.48e-06	4.22e-08	-8.45142	8.85525	-0.93447	SLC25A44	solute carrier family 25 member 44
225200_at	7.48e-06	4.24e-08	-8.44946	8.85385	-0.926436	DPH3	diphthamide biosynthesis 3
1554014_at	7.48e-06	4.25e-08	8.44779	8.85094	1.13942	CHD2	chromodomain helicase DNA binding protein 2
1557749_at	7.48e-06	4.26e-08	-8.44746	8.8503	-0.863642	EHBP1L1	EH domain binding protein 1 like 1
209516_at	7.26e-06	3.92e-08	-8.49098	8.84292	-0.59292	SMYD5	SMYD family member 5
226509_at	7.61e-06	4.36e-08	-8.43526	8.8268	-1.2484	ZNF641	zinc finger protein 641
201745_at	7.58e-06	4.32e-08	8.43902	8.82168	0.917747	TWF1	twinfilin actin binding protein 1
234735_s_at	7.48e-06	4.23e-08	-8.4501	8.81649	-0.669922	USP21	ubiquitin specific peptidase 21
233647_s_at	7.8e-06	4.52e-08	8.41561	8.78993	1.23417	CDADC1	cytidine and dCMP deaminase domain containing 1
219777_at	7.43e-06	4.16e-08	-8.45972	8.78652	-2.46567	GIMAP6	GTPase, IMAP family member 6
209176_at	7.9e-06	4.59e-08	-8.40724	8.77548	-1.42421	SEC23IP	SEC23 interacting protein
228243_at	7.8e-06	4.5e-08	-8.41872	8.77534	-1.65207
1553338_at	7.8e-06	4.52e-08	8.41571	8.77485	1.85298	SDE2	SDE2 telomere maintenance homolog
230300_at	7.8e-06	4.51e-08	-8.41714	8.77175	-2.025	PSMA5	proteasome subunit alpha 5
226104_at	8.01e-06	4.71e-08	-8.39483	8.75234	-1.04636	RNF170	ring finger protein 170
226685_at	8.03e-06	4.75e-08	-8.39037	8.74438	-1.07875	SNTB2	syntrophin beta 2
1554015_a_at	7.97e-06	4.67e-08	8.39928	8.74085	1.05618	CHD2	chromodomain helicase DNA binding protein 2
46323_at	8.04e-06	4.79e-08	-8.38491	8.73312	-1.06356	CANT1	calcium activated nucleotidase 1
226423_at	8.03e-06	4.77e-08	-8.3873	8.73176	-2.03653	PAQR8	progestin and adipoQ receptor family member 8
210988_s_at	8.03e-06	4.76e-08	-8.38846	8.72617	-1.94729	PRUNE1	prune exopolyphosphatase
220926_s_at	8.09e-06	4.84e-08	-8.38022	8.72539	-1.15183	EDEM3	ER degradation enhancing alpha-mannosidase like protein 3
237112_at	8.03e-06	4.73e-08	8.39218	8.71687	1.09481
230292_at	8.16e-06	4.93e-08	-8.37087	8.708	-1.7802	LOC100996412	uncharacterized LOC100996412
228562_at	8.18e-06	4.98e-08	8.36473	8.69514	1.86035	ZBTB10	zinc finger and BTB domain containing 10
229315_at	8.16e-06	4.92e-08	-8.37196	8.684	-1.57284
202939_at	8.18e-06	4.95e-08	-8.36776	8.6795	-0.831437	ZMPSTE24	zinc metallopeptidase STE24
206315_at	8.18e-06	4.98e-08	-8.36487	8.67836	-1.98745	CRLF1	cytokine receptor like factor 1
224789_at	8.2e-06	5.07e-08	-8.35582	8.67727	-1.64444	DCAF12	DDB1 and CUL4 associated factor 12
226317_at	8.2e-06	5.04e-08	-8.35888	8.67722	-1.17614	PPP4R2	protein phosphatase 4 regulatory subunit 2
202776_at	8.2e-06	5.03e-08	8.35971	8.67092	0.624324	DNTTIP2	deoxynucleotidyltransferase terminal interacting protein 2
207628_s_at	8.2e-06	5.06e-08	-8.35724	8.66827	-1.28379	WBSCR22	Williams-Beuren syndrome chromosome region 22
204328_at	8.21e-06	5.09e-08	-8.35365	8.65146	-1.29499	TMC6	transmembrane channel like 6
211998_at	8.2e-06	5.01e-08	8.36183	8.6473	1.67787	MIR4738///H3F3B///H3F3A	microRNA 4738///H3 histone, family 3B///H3 histone, family 3A
224675_at	8.26e-06	5.14e-08	-8.34909	8.6439	-0.937383	MESDC2	mesoderm development candidate 2
218133_s_at	8.41e-06	5.28e-08	-8.335	8.64096	-1.13671	NIF3L1	NGG1 interacting factor 3 like 1
229926_at	8.41e-06	5.27e-08	-8.33534	8.6373	-0.722072	MIR3682	microRNA 3682
208893_s_at	7.96e-06	4.64e-08	-8.40173	8.62516	-1.94443	DUSP6	dual specificity phosphatase 6
225177_at	8.45e-06	5.32e-08	-8.33027	8.62196	-1.22382	RAB11FIP1	RAB11 family interacting protein 1
204860_s_at	8.38e-06	5.23e-08	-8.33999	8.61387	-1.11965	NAIP	NLR family apoptosis inhibitory protein
215696_s_at	8.45e-06	5.33e-08	-8.32931	8.60368	-0.45617	SEC16A	SEC16 homolog A, endoplasmic reticulum export factor
225882_at	8.46e-06	5.35e-08	-8.32749	8.60284	-1.03963	SLC35B4	solute carrier family 35 member B4
202162_s_at	8.53e-06	5.43e-08	8.32012	8.59502	0.575561	CNOT8	CCR4-NOT transcription complex subunit 8
243166_at	8.61e-06	5.49e-08	-8.31388	8.58205	-1.83607	SLC30A5	solute carrier family 30 member 5
243537_at	8.66e-06	5.55e-08	-8.30898	8.58181	-1.04586
201735_s_at	8.84e-06	5.71e-08	-8.29334	8.56332	-1.78178	CLCN3	chloride voltage-gated channel 3
222585_x_at	8.84e-06	5.74e-08	-8.29145	8.55989	-1.36139	KRCC1	lysine rich coiled-coil 1
224695_at	8.84e-06	5.74e-08	-8.29094	8.5516	-0.469209	CNOT11	CCR4-NOT transcription complex subunit 11
230802_at	8.86e-06	5.81e-08	8.28511	8.54756	2.74982	ARHGAP24	Rho GTPase activating protein 24
202850_at	8.84e-06	5.76e-08	-8.28965	8.54416	-0.893571	ABCD3	ATP binding cassette subfamily D member 3
200687_s_at	8.86e-06	5.82e-08	-8.28359	8.54163	-1.06513	SF3B3	splicing factor 3b subunit 3
228810_at	8.84e-06	5.73e-08	8.29229	8.53318	0.652455	CCNYL1	cyclin Y like 1
213410_at	8.86e-06	5.82e-08	-8.28375	8.53181	-0.936838	EDRF1	erythroid differentiation regulatory factor 1
225302_at	8.84e-06	5.73e-08	-8.292	8.53074	-0.63332	TMX3	thioredoxin related transmembrane protein 3
223455_at	8.93e-06	5.93e-08	-8.27441	8.52756	-0.854521	TCHP	trichoplein keratin filament binding
222444_at	8.89e-06	5.89e-08	-8.27776	8.52289	-1.0482	ARMCX3	armadillo repeat containing, X-linked 3
220235_s_at	8.95e-06	5.96e-08	-8.27173	8.52275	-2.26491	LRIF1	ligand dependent nuclear receptor interacting factor 1
204595_s_at	8.86e-06	5.85e-08	-8.28094	8.52089	-1.18133	STC1	stanniocalcin 1
209810_at	8.86e-06	5.85e-08	8.28089	8.51822	1.53289	SFTPB	surfactant protein B
227029_at	8.99e-06	6.01e-08	-8.26712	8.50966	-1.15573	LOC101927178///FAM177A1	uncharacterized LOC101927178///family with sequence similarity 177 member A1
202871_at	8.99e-06	6.02e-08	8.26647	8.50065	1.62096	TRAF4	TNF receptor associated factor 4
201253_s_at	8.53e-06	5.42e-08	-8.3212	8.49602	-0.52346	CDIPT	CDP-diacylglycerol--inositol 3-phosphatidyltransferase
225142_at	9.1e-06	6.12e-08	8.2578	8.49323	1.03071	KDM7A	lysine demethylase 7A
240948_at	9.1e-06	6.12e-08	-8.25741	8.48469	-2.51472
224728_at	9.1e-06	6.14e-08	-8.25573	8.47915	-1.13079	ATPAF1	ATP synthase mitochondrial F1 complex assembly factor 1
202224_at	9.1e-06	6.18e-08	-8.25287	8.4782	-1.31977	CRK	CRK proto-oncogene, adaptor protein
204701_s_at	9.17e-06	6.24e-08	-8.24772	8.4624	-1.52762	STOML1	stomatin like 1
224881_at	9.2e-06	6.28e-08	-8.24475	8.45743	-1.87296	VKORC1L1	vitamin K epoxide reductase complex subunit 1 like 1
1552330_at	9.22e-06	6.32e-08	-8.24071	8.45344	-2.39874	CENPBD1	CENPB DNA-binding domain containing 1
212215_at	9.27e-06	6.41e-08	-8.23343	8.44575	-1.41507	PREPL	prolyl endopeptidase-like
237442_at	9.27e-06	6.42e-08	-8.23272	8.44363	-2.24007
1556090_at	9.27e-06	6.41e-08	-8.23409	8.43574	-1.97597
225070_at	9.32e-06	6.51e-08	-8.22537	8.43518	-0.769838	NUS1	NUS1 dehydrodolichyl diphosphate synthase subunit
225699_at	9.32e-06	6.53e-08	8.22424	8.43376	1.54529	LOC101928927///SNORA9///SNHG15	uncharacterized LOC101928927///small nucleolar RNA, H/ACA box 9///small nucleolar RNA host gene 15
202540_s_at	9.32e-06	6.52e-08	-8.2253	8.43258	-2.30613	HMGCR	3-hydroxy-3-methylglutaryl-CoA reductase
219774_at	9.27e-06	6.42e-08	8.23257	8.4243	0.644842	CCDC93	coiled-coil domain containing 93
221732_at	9.39e-06	6.59e-08	-8.2191	8.42426	-1.60884	CANT1	calcium activated nucleotidase 1
223169_s_at	9.47e-06	6.68e-08	8.21205	8.40038	2.11659	RHOU	ras homolog family member U
229785_at	9.4e-06	6.62e-08	-8.21725	8.39889	-0.87517	KRIT1	KRIT1, ankyrin repeat containing
209306_s_at	9.6e-06	6.81e-08	8.20243	8.39132	1.88792	SWAP70	SWAP switching B-cell complex 70kDa subunit
222408_s_at	9.2e-06	6.29e-08	8.24348	8.38524	0.65523	YPEL5	yippee like 5
203036_s_at	9.65e-06	6.88e-08	8.19711	8.36653	1.86765	MTSS1	metastasis suppressor 1
213390_at	9.61e-06	6.84e-08	-8.20032	8.36352	-0.720648	ZC3H4	zinc finger CCCH-type containing 4
226333_at	9.32e-06	6.52e-08	-8.22468	8.36059	-1.08919	IL6R	interleukin 6 receptor
226013_at	9.78e-06	7e-08	8.18815	8.35186	0.630692	TRAK1	trafficking kinesin protein 1
209601_at	9.78e-06	7.01e-08	-8.18722	8.35007	-1.43276	ACOX1	acyl-CoA oxidase 1
226821_at	9.83e-06	7.13e-08	-8.17856	8.34769	-1.03093	RIF1	replication timing regulatory factor 1
208869_s_at	9.83e-06	7.11e-08	8.18047	8.34716	1.82249	GABARAPL1	GABA type A receptor associated protein like 1
212799_at	9.83e-06	7.06e-08	-8.18349	8.33639	-0.927224	STX6	syntaxin 6
229794_at	9.83e-06	7.11e-08	-8.18001	8.33536	-1.93068	ZNF585A	zinc finger protein 585A
1558938_at	9.9e-06	7.22e-08	-8.17228	8.33061	-1.21094
231853_at	9.9e-06	7.22e-08	-8.17191	8.3294	-1.53146	TUBD1	tubulin delta 1
209289_at	9.48e-06	6.71e-08	-8.21011	8.32478	-1.54299	NFIB	nuclear factor I B
229519_at	1e-05	7.35e-08	8.16286	8.31618	1.01957	FXR1	FMR1 autosomal homolog 1
201778_s_at	9.83e-06	7.14e-08	-8.17825	8.30643	-0.60715	EFCAB14	EF-hand calcium binding domain 14
225774_at	1.01e-05	7.48e-08	-8.15426	8.30181	-1.27096	RSPRY1	ring finger and SPRY domain containing 1
227446_s_at	1.02e-05	7.53e-08	-8.1502	8.29419	-1.47608	DHRS4-AS1	DHRS4 antisense RNA 1
210845_s_at	1.01e-05	7.47e-08	8.15497	8.2845	1.6297	PLAUR	plasminogen activator, urokinase receptor
215009_s_at	9.96e-06	7.28e-08	8.16768	8.28226	0.64698	THAP9-AS1	THAP9 antisense RNA 1
228006_at	1.03e-05	7.61e-08	-8.14534	8.27786	-0.84214	PTEN	phosphatase and tensin homolog
214735_at	1.03e-05	7.68e-08	-8.14049	8.27605	-0.836105	IPCEF1	interaction protein for cytohesin exchange factors 1
229359_at	1.04e-05	7.77e-08	-8.13421	8.24717	-1.30468	ASXL2	additional sex combs like 2, transcriptional regulator
226055_at	1.06e-05	7.9e-08	8.12566	8.23652	0.721638	ARRDC2	arrestin domain containing 2
232101_s_at	1.06e-05	7.98e-08	-8.12046	8.23579	-0.686769	PIGN	phosphatidylinositol glycan anchor biosynthesis class N
221931_s_at	1.06e-05	7.95e-08	-8.12258	8.23326	-0.65454	SEH1L	SEH1 like nucleoporin
225257_at	1.07e-05	8.06e-08	-8.11568	8.21837	-1.11969	CCDC97	coiled-coil domain containing 97
227544_at	1.07e-05	8.08e-08	-8.11441	8.21355	-1.921	TMEM229B	transmembrane protein 229B
217970_s_at	1.08e-05	8.18e-08	-8.10793	8.21061	-0.835572	CNOT6	CCR4-NOT transcription complex subunit 6
236244_at	1.07e-05	8.13e-08	8.11109	8.20799	1.94161
223062_s_at	1.08e-05	8.22e-08	-8.10519	8.20215	-2.49714	PSAT1	phosphoserine aminotransferase 1
218882_s_at	1.09e-05	8.31e-08	-8.09955	8.19768	-1.36536	WDR3	WD repeat domain 3
244546_at	1.09e-05	8.35e-08	8.09742	8.19201	3.13358	CYCS	cytochrome c, somatic
33148_at	1.1e-05	8.52e-08	8.08732	8.17287	0.811641	ZFR	zinc finger RNA binding protein
225068_at	1.09e-05	8.42e-08	-8.09327	8.17149	-0.730022	KLHL12	kelch like family member 12
209309_at	1.07e-05	8.09e-08	8.1139	8.17141	0.5368	AZGP1	alpha-2-glycoprotein 1, zinc-binding
235427_at	1.09e-05	8.33e-08	-8.09882	8.17102	-0.60484	CFLAR	CASP8 and FADD like apoptosis regulator
213628_at	1.12e-05	8.68e-08	-8.07772	8.1552	-1.2631	CLCC1	chloride channel CLIC like 1
212547_at	1.12e-05	8.73e-08	-8.07432	8.14239	-0.561099	BRD3	bromodomain containing 3
228280_at	1.13e-05	8.78e-08	-8.07167	8.13956	-2.29274	ZC3HAV1L	zinc finger CCCH-type containing, antiviral 1 like
226601_at	1.14e-05	8.93e-08	-8.06274	8.12586	-0.677328	SLC30A7	solute carrier family 30 member 7
1553225_s_at	1.14e-05	8.89e-08	-8.0652	8.11997	-1.41578	ZNF75D	zinc finger protein 75D
214290_s_at	1.08e-05	8.19e-08	8.10757	8.11324	1.37311	HIST2H2AA4///HIST2H2AA3	histone cluster 2, H2aa4///histone cluster 2, H2aa3
238646_at	1.15e-05	9.02e-08	8.05789	8.10354	1.36041
45288_at	1.2e-05	9.52e-08	-8.03038	8.06596	-1.79255	ABHD6	abhydrolase domain containing 6
201919_at	1.17e-05	9.24e-08	8.04575	8.06353	0.882056	SLC25A36	solute carrier family 25 member 36
203053_at	1.18e-05	9.31e-08	8.04185	8.06197	0.625193	BCAS2	breast carcinoma amplified sequence 2
202629_at	1.2e-05	9.59e-08	-8.02636	8.05838	-0.498239	APPBP2	amyloid beta precursor protein binding protein 2
230142_s_at	1.22e-05	9.8e-08	-8.01551	8.03904	-1.38629	CIRBP	cold inducible RNA binding protein
1555846_a_at	1.22e-05	9.83e-08	-8.01371	8.03164	-1.13834
200703_at	1.1e-05	8.47e-08	-8.09008	8.02454	-1.33599	DYNLL1	dynein light chain LC8-type 1
210350_x_at	1.22e-05	9.82e-08	8.01427	8.0245	1.1642	ING1	inhibitor of growth family member 1
209805_at	1.19e-05	9.39e-08	-8.03745	8.02319	-1.47671	PMS2CL///PMS2	PMS2 C-terminal like pseudogene///PMS1 homolog 2, mismatch repair system component
200924_s_at	1.23e-05	9.97e-08	8.00677	8.02235	0.916687	SLC3A2	solute carrier family 3 member 2
238744_at	1.23e-05	9.97e-08	-8.0067	8.00672	-1.23357	DPH6	diphthamine biosynthesis 6
243407_at	1.2e-05	9.56e-08	-8.02826	7.99864	-1.47011	MFSD8	major facilitator superfamily domain containing 8
224628_at	1.23e-05	9.97e-08	-8.00678	7.99387	-0.714555	ERLEC1	endoplasmic reticulum lectin 1
243798_at	1.27e-05	1.03e-07	7.98797	7.98701	2.76425
223527_s_at	1.26e-05	1.03e-07	7.99205	7.98437	1.45628	CDADC1	cytidine and dCMP deaminase domain containing 1
243538_at	8.11e-06	4.87e-08	8.37702	7.97997	1.51508
218103_at	1.28e-05	1.05e-07	-7.98236	7.97215	-0.89566	FTSJ3	FtsJ homolog 3
219641_at	1.27e-05	1.04e-07	-7.98539	7.97034	-1.23965	DET1	de-etiolated homolog 1 (Arabidopsis)
210754_s_at	1.19e-05	9.46e-08	8.03335	7.97022	0.65161	LYN	LYN proto-oncogene, Src family tyrosine kinase
205966_at	1.28e-05	1.06e-07	-7.97623	7.96229	-1.08987	TAF13	TATA-box binding protein associated factor 13
239024_at	1.28e-05	1.06e-07	-7.97582	7.96107	-1.27022	ZNF148	zinc finger protein 148
226805_at	1.28e-05	1.06e-07	-7.97685	7.95376	-0.93975	FITM2	fat storage inducing transmembrane protein 2
201156_s_at	1.3e-05	1.08e-07	7.96627	7.94194	0.662059	RAB5C	RAB5C, member RAS oncogene family
229560_at	1.22e-05	9.77e-08	-8.01709	7.93312	-1.99746	TLR8	toll like receptor 8
208732_at	1.28e-05	1.06e-07	-7.97647	7.93235	-0.840505	RAB2A	RAB2A, member RAS oncogene family
224637_at	1.14e-05	8.91e-08	-8.06406	7.91806	-0.68062	OST4	oligosaccharyltransferase complex subunit 4, non-catalytic
238987_at	1.35e-05	1.12e-07	7.94598	7.89401	1.67413	B4GALT1	beta-1,4-galactosyltransferase 1
209587_at	1.35e-05	1.13e-07	-7.94468	7.88549	-1.27659	PITX1	paired like homeodomain 1
203690_at	1.35e-05	1.13e-07	-7.94242	7.86993	-0.676305	TUBGCP3	tubulin gamma complex associated protein 3
230407_at	1.39e-05	1.17e-07	-7.92591	7.86856	-0.680718	SBNO1	strawberry notch homolog 1
202666_s_at	1.36e-05	1.14e-07	-7.93929	7.86529	-1.31126	ACTL6A	actin like 6A
227777_at	1.4e-05	1.19e-07	-7.91607	7.84869	-1.20914
1554108_at	1.4e-05	1.19e-07	-7.91803	7.84139	-1.35546
213203_at	1.4e-05	1.18e-07	-7.91945	7.83346	-0.8265	SNAPC5	small nuclear RNA activating complex polypeptide 5
214525_x_at	1.42e-05	1.21e-07	-7.90714	7.8325	-2.16981	MLH3	mutL homolog 3
222035_s_at	1.35e-05	1.12e-07	7.94596	7.83111	0.83192	PAPOLA	poly(A) polymerase alpha
212217_at	1.42e-05	1.21e-07	-7.90756	7.82326	-1.37956	PREPL	prolyl endopeptidase-like
217814_at	1.42e-05	1.22e-07	-7.90333	7.81967	-0.797853	CCDC47	coiled-coil domain containing 47
202038_at	1.36e-05	1.14e-07	-7.93631	7.81769	-0.59163	UBE4A	ubiquitination factor E4A
212919_at	1.38e-05	1.16e-07	-7.92977	7.80778	-0.6205	DCP2	decapping mRNA 2
207631_at	1.44e-05	1.24e-07	7.89405	7.80542	1.52474	NBR2	neighbor of BRCA1 gene 2 (non-protein coding)
206279_at	1.44e-05	1.24e-07	-7.89566	7.80409	-1.44776	PRKY	protein kinase, Y-linked, pseudogene
230203_at	1.45e-05	1.25e-07	7.89069	7.79587	1.1683	FLJ46875	uncharacterized LOC440918
208537_at	9.1e-06	6.17e-08	8.25353	7.78983	1.60189	S1PR2	sphingosine-1-phosphate receptor 2
219446_at	1.45e-05	1.25e-07	-7.89003	7.78617	-1.01558	RIC8B	RIC8 guanine nucleotide exchange factor B
244021_at	1.47e-05	1.28e-07	7.88136	7.77306	1.34826
209695_at	1.48e-05	1.29e-07	7.87538	7.77141	1.16973	PTP4A3	protein tyrosine phosphatase type IVA, member 3
225183_at	1.44e-05	1.24e-07	-7.89598	7.77063	-0.816614	C16orf72	chromosome 16 open reading frame 72
209454_s_at	1.47e-05	1.28e-07	-7.87816	7.76221	-0.716799	TEAD3	TEA domain transcription factor 3
206979_at	1.42e-05	1.21e-07	-7.90698	7.75917	-3.35526	C8B	complement component 8, beta polypeptide
219405_at	1.49e-05	1.31e-07	-7.86991	7.75815	-1.15795	TRIM68	tripartite motif containing 68
208926_at	1.48e-05	1.29e-07	-7.874	7.74239	-0.854569	NEU1	neuraminidase 1 (lysosomal sialidase)
212378_at	1.51e-05	1.33e-07	-7.85932	7.74066	-1.53212	GART	phosphoribosylglycinamide formyltransferase, phosphoribosylglycinamide synthetase, phosphoribosylaminoimidazole synthetase
227880_s_at	1.51e-05	1.33e-07	-7.85931	7.73982	-1.17077	TMEM185A	transmembrane protein 185A
218617_at	1.53e-05	1.35e-07	-7.85416	7.72803	-0.541004	TRIT1	tRNA isopentenyltransferase 1
230348_at	1.56e-05	1.38e-07	7.8402	7.70015	2.7745	LATS2	large tumor suppressor kinase 2
1566207_at	1.56e-05	1.38e-07	7.84188	7.6977	1.32198	TCEA1	transcription elongation factor A1
227164_at	1.57e-05	1.39e-07	-7.83682	7.69704	-1.80981	SRSF1	serine and arginine rich splicing factor 1
202951_at	1.42e-05	1.21e-07	-7.90723	7.68683	-0.77674	STK38	serine/threonine kinase 38
1554229_at	1.59e-05	1.42e-07	7.82579	7.67263	1.78187	CREBRF	CREB3 regulatory factor
225313_at	1.58e-05	1.4e-07	-7.8333	7.67081	-0.998238	FAM217B	family with sequence similarity 217 member B
227176_at	1.59e-05	1.42e-07	-7.82639	7.66721	-1.06332	SLC2A13	solute carrier family 2 member 13
203100_s_at	1.62e-05	1.45e-07	-7.81552	7.65468	-0.780946	CDYL	chromodomain Y-like
201101_s_at	1.59e-05	1.43e-07	7.82418	7.63896	0.997247	BCLAF1	BCL2 associated transcription factor 1
213364_s_at	1.57e-05	1.39e-07	-7.83795	7.63768	-0.65021	SNX1	sorting nexin 1
239614_x_at	1.65e-05	1.49e-07	7.80243	7.63088	2.26278
227040_at	1.63e-05	1.47e-07	-7.80892	7.62403	-1.22058	NHLRC3	NHL repeat containing 3
225528_at	1.61e-05	1.44e-07	-7.81862	7.61519	-0.77057	IPO8	importin 8
203824_at	1.67e-05	1.52e-07	-7.7922	7.61108	-1.48338	TSPAN8	tetraspanin 8
239944_at	1.68e-05	1.54e-07	-7.78729	7.60192	-2.14993
227852_at	1.68e-05	1.53e-07	7.78848	7.58658	0.820225	RP9	retinitis pigmentosa 9 (autosomal dominant)
235739_at	1.72e-05	1.58e-07	7.77516	7.57893	3.39766
215718_s_at	1.71e-05	1.57e-07	7.77699	7.56802	0.499329	PHF3	PHD finger protein 3
232876_at	1.73e-05	1.59e-07	-7.77006	7.56035	-1.05266
1564972_x_at	1.73e-05	1.6e-07	7.76779	7.5588	1.6246	SETDB2	SET domain bifurcated 2
243736_at	1.73e-05	1.6e-07	-7.76709	7.5572	-1.48971
238722_x_at	1.79e-05	1.66e-07	-7.75022	7.53012	-1.31911	NAPEPLD	N-acyl phosphatidylethanolamine phospholipase D
244786_at	1.79e-05	1.66e-07	-7.74857	7.5208	-1.42503	SCARNA13///SNHG10	small Cajal body-specific RNA 13///small nucleolar RNA host gene 10
226432_at	1.79e-05	1.67e-07	-7.74643	7.51728	-1.29004	ETNK1	ethanolamine kinase 1
201733_at	1.79e-05	1.68e-07	-7.74422	7.51367	-1.38234	CLCN3	chloride voltage-gated channel 3
213882_at	1.8e-05	1.68e-07	-7.74242	7.5128	-0.947935	TM2D1	TM2 domain containing 1
223147_s_at	1.79e-05	1.67e-07	-7.74625	7.51228	-0.686283	SFT2D3///WDR33	SFT2 domain containing 3///WD repeat domain 33
202467_s_at	1.7e-05	1.55e-07	7.78237	7.51	0.70619	COPS2	COP9 signalosome subunit 2
235295_at	1.8e-05	1.7e-07	-7.73783	7.5012	-1.55852	PANX1	pannexin 1
227792_at	1.8e-05	1.7e-07	-7.73811	7.501	-1.96477	ITPRIPL2	inositol 1,4,5-trisphosphate receptor interacting protein like 2
227025_at	1.8e-05	1.71e-07	-7.73491	7.50041	-1.25429	PPHLN1	periphilin 1
228373_at	1.8e-05	1.71e-07	-7.73363	7.49754	-1.84973	C16orf72	chromosome 16 open reading frame 72
241756_at	1.77e-05	1.64e-07	7.75552	7.49675	0.790032
210634_at	1.8e-05	1.72e-07	7.73088	7.49312	1.98243	KLHL20	kelch like family member 20
224634_at	1.8e-05	1.72e-07	-7.73078	7.48989	-1.08218	GPATCH4	G-patch domain containing 4
210111_s_at	1.8e-05	1.71e-07	-7.73281	7.48692	-0.524929	KLHDC10	kelch domain containing 10
225154_at	1.82e-05	1.74e-07	7.72627	7.48447	1.25751	SYAP1	synapse associated protein 1
200730_s_at	1.8e-05	1.72e-07	7.73037	7.47945	1.69381	PTP4A1	protein tyrosine phosphatase type IVA, member 1
217739_s_at	1.63e-05	1.47e-07	7.80831	7.47353	1.70602	NAMPT	nicotinamide phosphoribosyltransferase
219801_at	1.83e-05	1.75e-07	7.722	7.46933	1.09845	ZNF34	zinc finger protein 34
1554661_s_at	1.84e-05	1.77e-07	7.71653	7.46468	1.20273	CNST	consortin, connexin sorting protein
224445_s_at	1.84e-05	1.78e-07	-7.71314	7.45892	-1.07819	ZFYVE21	zinc finger FYVE-type containing 21
200683_s_at	1.8e-05	1.72e-07	-7.73112	7.45869	-0.962306	UBE2L3	ubiquitin conjugating enzyme E2 L3
228306_at	1.84e-05	1.78e-07	-7.71261	7.45562	-1.95023	CNIH4	cornichon family AMPA receptor auxiliary protein 4
240859_at	1.86e-05	1.82e-07	7.70371	7.43861	1.34107	ZFYVE16	zinc finger FYVE-type containing 16
228164_at	1.86e-05	1.82e-07	-7.70233	7.43576	-1.15706	AP4E1	adaptor related protein complex 4 epsilon 1 subunit
201098_at	1.8e-05	1.71e-07	-7.73429	7.4329	-1.3433	COPB2	coatomer protein complex subunit beta 2
202498_s_at	1.84e-05	1.78e-07	7.71402	7.43233	1.21947	SLC2A3	solute carrier family 2 member 3
202451_at	1.86e-05	1.83e-07	-7.70082	7.42825	-1.51782	GTF2H1	general transcription factor IIH subunit 1
222691_at	1.85e-05	1.8e-07	-7.70811	7.42799	-1.58399	SLC35B3	solute carrier family 35 member B3
217815_at	1.86e-05	1.81e-07	-7.70572	7.42367	-0.735743	SUPT16H	SPT16 homolog, facilitates chromatin remodeling subunit
233406_at	1.88e-05	1.85e-07	7.69579	7.42109	1.42935
218805_at	1.84e-05	1.77e-07	-7.71609	7.41364	-2.62364	GIMAP1-GIMAP5///GIMAP5	GIMAP1-GIMAP5 readthrough///GTPase, IMAP family member 5
204086_at	1.91e-05	1.88e-07	-7.68674	7.40454	-1.86604	PRAME	preferentially expressed antigen in melanoma
232555_at	1.91e-05	1.88e-07	-7.68544	7.40442	-3.94777	CREB5	cAMP responsive element binding protein 5
37950_at	1.93e-05	1.92e-07	-7.67535	7.3853	-0.587506	PREP	prolyl endopeptidase
213573_at	1.94e-05	1.94e-07	-7.67189	7.37333	-1.14258	KPNB1	karyopherin subunit beta 1
225149_at	1.94e-05	1.95e-07	-7.66815	7.37051	-0.875797	PCID2	PCI domain containing 2
216392_s_at	1.94e-05	1.95e-07	-7.66876	7.36954	-1.7749	SEC23IP	SEC23 interacting protein
202056_at	1.94e-05	1.96e-07	-7.66505	7.36578	-1.05303	KPNA1	karyopherin subunit alpha 1
204524_at	1.94e-05	1.96e-07	-7.66588	7.36561	-1.84582	LOC101060747///PDPK1	3-phosphoinositide-dependent protein kinase 1-like///3-phosphoinositide dependent protein kinase 1
231919_at	1.95e-05	1.98e-07	-7.66152	7.35616	-1.66625	DBT	dihydrolipoamide branched chain transacylase E2
209287_s_at	1.87e-05	1.84e-07	-7.69863	7.35383	-0.92872	CDC42EP3	CDC42 effector protein 3
203416_at	1.66e-05	1.5e-07	-7.7988	7.35256	-0.4271	CD53	CD53 molecule
215351_at	1.96e-05	2e-07	7.65649	7.34379	1.35597	RTCA	RNA 3'-terminal phosphate cyclase
214626_s_at	1.93e-05	1.91e-07	-7.67947	7.34187	-0.622873	GANAB	glucosidase II alpha subunit
222996_s_at	1.95e-05	1.97e-07	7.662	7.33821	1.05523	CXXC5	CXXC finger protein 5
224688_at	1.95e-05	1.98e-07	-7.66111	7.33319	-0.667828	TMEM248	transmembrane protein 248
223351_at	1.98e-05	2.03e-07	-7.64905	7.33262	-2.11125	C17orf80	chromosome 17 open reading frame 80
209342_s_at	1.93e-05	1.91e-07	-7.67887	7.32435	-0.5344	IKBKB	inhibitor of kappa light polypeptide gene enhancer in B-cells, kinase beta
218139_s_at	1.94e-05	1.94e-07	-7.66985	7.32117	-1.08021	AP5M1	adaptor related protein complex 5 mu 1 subunit
207813_s_at	1.96e-05	1.99e-07	-7.65738	7.32107	-0.759299	FDXR	ferredoxin reductase
231833_at	1.99e-05	2.05e-07	7.64307	7.3208	1.667	RBM33	RNA binding motif protein 33
222062_at	1.94e-05	1.95e-07	-7.6678	7.31762	-0.78214	IL27RA	interleukin 27 receptor subunit alpha
216248_s_at	2.01e-05	2.08e-07	7.63731	7.31106	3.8021	NR4A2	nuclear receptor subfamily 4 group A member 2
238992_at	2.01e-05	2.07e-07	-7.63759	7.30932	-1.52868	POLI	DNA polymerase iota
203003_at	2.01e-05	2.09e-07	7.63446	7.30602	0.910005	MEF2D	myocyte enhancer factor 2D
225621_at	1.98e-05	2.03e-07	-7.64803	7.30544	-1.05495	ALG2	ALG2, alpha-1,3/1,6-mannosyltransferase
209791_at	2.01e-05	2.09e-07	-7.6345	7.30491	-1.25134	PADI2	peptidyl arginine deiminase 2
206189_at	2.04e-05	2.12e-07	-7.62569	7.289	-1.87454	UNC5C	unc-5 netrin receptor C
235851_s_at	1.94e-05	1.96e-07	7.66635	7.2858	1.40606
222792_s_at	1.98e-05	2.03e-07	7.64826	7.28088	1.27292	CCDC59	coiled-coil domain containing 59
218760_at	1.93e-05	1.91e-07	-7.67807	7.27935	-0.831256	COQ6	coenzyme Q6, monooxygenase
228535_at	2.05e-05	2.14e-07	-7.62182	7.27719	-1.25848	RAD1	RAD1 checkpoint DNA exonuclease
238114_at	2.06e-05	2.16e-07	7.61849	7.27504	1.15803	PCMTD1	protein-L-isoaspartate (D-aspartate) O-methyltransferase domain containing 1
236194_at	2.06e-05	2.16e-07	-7.61837	7.27442	-2.21552
229986_at	2.07e-05	2.17e-07	-7.61537	7.26248	-0.972128	ZNF717	zinc finger protein 717
240673_at	2.07e-05	2.18e-07	-7.61316	7.26239	-1.40273
203534_at	1.99e-05	2.05e-07	-7.64351	7.2567	-0.39238	LSM1	LSM1 homolog, mRNA degradation associated
204245_s_at	2.06e-05	2.15e-07	7.62019	7.25587	1.13837	RPP14	ribonuclease P/MRP subunit p14
1555279_at	2.08e-05	2.19e-07	7.61045	7.2542	0.954105	ARMC8	armadillo repeat containing 8
236381_s_at	2.07e-05	2.18e-07	-7.61228	7.25411	-0.618215	WRAP73	WD repeat containing, antisense to TP73
224453_s_at	2.09e-05	2.21e-07	7.60684	7.24803	1.2831	ETNK1	ethanolamine kinase 1
233952_s_at	2.09e-05	2.22e-07	7.60416	7.24706	1.37582	ZBTB21	zinc finger and BTB domain containing 21
223412_at	2.09e-05	2.22e-07	-7.60363	7.245	-1.59415	KBTBD7	kelch repeat and BTB domain containing 7
220157_x_at	2.09e-05	2.23e-07	-7.60052	7.24014	-1.01841	PLEKHA8P1	pleckstrin homology domain containing A8 pseudogene 1
203486_s_at	2.09e-05	2.22e-07	-7.60339	7.23902	-0.606239	ARMC8	armadillo repeat containing 8
240064_at	2.09e-05	2.23e-07	-7.60049	7.23825	-1.77049
1562412_at	2.09e-05	2.24e-07	-7.60034	7.23309	-0.848733	GPR89B	G protein-coupled receptor 89B
207395_at	2.11e-05	2.26e-07	-7.59533	7.22886	-1.97872	BTN1A1	butyrophilin subfamily 1 member A1
227066_at	2.12e-05	2.28e-07	-7.58998	7.21964	-1.9196	MOB3C	MOB kinase activator 3C
209346_s_at	2.13e-05	2.29e-07	7.58837	7.21564	1.17121	PI4K2A	phosphatidylinositol 4-kinase type 2 alpha
242317_at	2.13e-05	2.3e-07	-7.58725	7.21251	-1.9114	HIGD1A	HIG1 hypoxia inducible domain family member 1A
1554057_at	2.14e-05	2.31e-07	7.58444	7.20866	1.17569	ASH1L-AS1	ASH1L antisense RNA 1
218501_at	1.97e-05	2.01e-07	-7.6533	7.20674	-0.8927	ARHGEF3	Rho guanine nucleotide exchange factor 3
213743_at	2.1e-05	2.25e-07	-7.59663	7.20202	-0.760022	CCNT2	cyclin T2
1554456_a_at	2.14e-05	2.33e-07	-7.5804	7.2008	-1.61424	LINS1	lines homolog 1
213596_at	2.14e-05	2.33e-07	-7.58002	7.19985	-2.18826	CASP4	caspase 4
219001_s_at	2.14e-05	2.33e-07	-7.57937	7.19879	-1.14157	DCAF10	DDB1 and CUL4 associated factor 10
63009_at	2.17e-05	2.37e-07	-7.57153	7.18346	-1.19195	SHQ1	SHQ1, H/ACA ribonucleoprotein assembly factor
208810_at	1.85e-05	1.8e-07	-7.70926	7.18287	-0.40859	TMEM135///DNAJB6	transmembrane protein 135///DnaJ heat shock protein family (Hsp40) member B6
235102_x_at	2.17e-05	2.37e-07	7.57121	7.18214	3.19416	SNORD3D///SNORD3C///SNORD3B-2///SNORD3A///SNORD3B-1	small nucleolar RNA, C/D box 3D///small nucleolar RNA, C/D box 3C///small nucleolar RNA, C/D box 3B-2///small nucleolar RNA, C/D box 3A///small nucleolar RNA, C/D box 3B-1
217952_x_at	2.12e-05	2.28e-07	7.59124	7.17896	0.501142	PHF3	PHD finger protein 3
241613_at	2.17e-05	2.38e-07	-7.57016	7.17717	-1.43021
201565_s_at	1.83e-05	1.76e-07	7.7197	7.17145	0.65545	ID2	inhibitor of DNA binding 2, HLH protein
204281_at	2.23e-05	2.46e-07	-7.55291	7.14704	-1.02923	TEAD4	TEA domain transcription factor 4
216614_at	2.23e-05	2.46e-07	-7.55193	7.14531	-1.42839
228234_at	2.21e-05	2.43e-07	-7.55903	7.13584	-1.55678	TMED7-TICAM2///TICAM2	TMED7-TICAM2 readthrough///toll like receptor adaptor molecule 2
202655_at	2.26e-05	2.51e-07	-7.54258	7.10167	-0.933747	MANF	mesencephalic astrocyte derived neurotrophic factor
225669_at	2.31e-05	2.58e-07	-7.52927	7.10078	-1.96954	IFNAR1	interferon alpha and beta receptor subunit 1
226004_at	2.31e-05	2.58e-07	-7.52917	7.09806	-0.677536	CABLES2	Cdk5 and Abl enzyme substrate 2
227426_at	2.29e-05	2.55e-07	-7.53513	7.09755	-1.43908	SOS1	SOS Ras/Rac guanine nucleotide exchange factor 1
213365_at	2.33e-05	2.62e-07	-7.52103	7.08383	-2.05492	ERI2	ERI1 exoribonuclease family member 2
206083_at	2.33e-05	2.62e-07	-7.52252	7.07758	-2.22629	ADGRB1	adhesion G protein-coupled receptor B1
236476_at	2.38e-05	2.69e-07	-7.50823	7.05974	-1.50301
202302_s_at	2.17e-05	2.38e-07	7.56947	7.05359	0.49931	RSRC2	arginine and serine rich coiled-coil 2
1554007_at	2.39e-05	2.71e-07	-7.50481	7.0525	-1.87543
219083_at	2.38e-05	2.7e-07	-7.50767	7.05002	-1.10946	SHQ1	SHQ1, H/ACA ribonucleoprotein assembly factor
203630_s_at	2.37e-05	2.68e-07	-7.50991	7.04965	-0.733024	COG5	component of oligomeric golgi complex 5
203707_at	2.39e-05	2.72e-07	-7.50271	7.04629	-0.743254	LINC00921///ZNF263	long intergenic non-protein coding RNA 921///zinc finger protein 263
226816_s_at	2.28e-05	2.53e-07	-7.53837	7.03977	-0.892121	KIAA1143	KIAA1143
215886_x_at	2.28e-05	2.54e-07	7.53751	7.03403	1.52304	USP12	ubiquitin specific peptidase 12
240057_at	2.42e-05	2.77e-07	-7.49431	7.03249	-2.49708
209399_at	2.42e-05	2.77e-07	7.49413	7.03066	2.26146	HLCS	holocarboxylase synthetase
203011_at	2.36e-05	2.66e-07	-7.51475	7.02997	-0.963615	IMPA1	inositol monophosphatase 1
230296_at	2.39e-05	2.72e-07	-7.50398	7.02708	-1.20707	LOC101930115///C16orf52///VWA3A	von Willebrand factor A domain-containing protein 3A///chromosome 16 open reading frame 52///von Willebrand factor A domain containing 3A
233899_x_at	2.44e-05	2.8e-07	7.4887	7.02023	2.28946	ZBTB10	zinc finger and BTB domain containing 10
225988_at	2.33e-05	2.61e-07	-7.52384	7.01695	-1.07259	HERC4	HECT and RLD domain containing E3 ubiquitin protein ligase 4
223174_at	2.44e-05	2.82e-07	-7.48598	7.01414	-1.01764	BTBD10	BTB domain containing 10
202321_at	2.47e-05	2.85e-07	-7.48012	7.00465	-2.66045	GGPS1	geranylgeranyl diphosphate synthase 1
242851_at	2.48e-05	2.87e-07	-7.4771	6.99762	-1.43812	MFSD4B	major facilitator superfamily domain containing 4B
206766_at	2.48e-05	2.88e-07	-7.47554	6.99428	-3.50937	ITGA10	integrin subunit alpha 10
226495_at	2.48e-05	2.88e-07	-7.47543	6.98242	-0.597756	MAVS	mitochondrial antiviral signaling protein
229106_at	2.51e-05	2.94e-07	7.46557	6.97594	1.99788	DYNLL2	dynein light chain LC8-type 2
1554291_at	2.45e-05	2.83e-07	7.4838	6.97055	2.46353	UHRF1BP1L	UHRF1 binding protein 1 like
229908_s_at	2.51e-05	2.94e-07	-7.46573	6.96795	-0.772709	UNKL	unkempt family like zinc finger
209016_s_at	2.51e-05	2.92e-07	-7.46845	6.9639	-1.31515	KRT7	keratin 7
214709_s_at	2.36e-05	2.67e-07	7.51286	6.95894	0.52728	KTN1	kinectin 1
216250_s_at	2.4e-05	2.73e-07	-7.50062	6.95478	-0.56451	LPXN	leupaxin
223809_at	2.22e-05	2.44e-07	-7.55708	6.95376	-2.113	RGS18	regulator of G-protein signaling 18
218999_at	2.56e-05	3.01e-07	-7.45319	6.94705	-2.75777	TMEM140	transmembrane protein 140
230063_at	2.57e-05	3.02e-07	-7.45164	6.94586	-1.29842	ZNF264	zinc finger protein 264
205899_at	2.14e-05	2.32e-07	-7.58211	6.93966	-2.26381	CCNA1	cyclin A1
228650_at	2.59e-05	3.04e-07	-7.4477	6.93469	-1.66224
204622_x_at	2.59e-05	3.06e-07	7.44514	6.93328	3.71359	NR4A2	nuclear receptor subfamily 4 group A member 2
201503_at	2.49e-05	2.9e-07	-7.4717	6.92707	-1.61461	G3BP1	G3BP stress granule assembly factor 1
224622_at	2.53e-05	2.96e-07	-7.46128	6.92652	-0.515404	TBC1D14	TBC1 domain family member 14
211324_s_at	2.2e-05	2.41e-07	7.56282	6.92256	1.65543	RGPD6///RGPD8///RGPD3///RGPD4///RGPD5	RANBP2-like and GRIP domain containing 6///RANBP2-like and GRIP domain containing 8///RANBP2-like and GRIP domain containing 3///RANBP2-like and GRIP domain containing 4///RANBP2-like and GRIP domain containing 5
229285_at	2.59e-05	3.06e-07	-7.44495	6.90944	-1.92938	RNASEL	ribonuclease L
210389_x_at	2.65e-05	3.16e-07	-7.4297	6.90337	-1.1109	TUBD1	tubulin delta 1
217659_at	2.66e-05	3.17e-07	-7.42725	6.90032	-1.40748
1556607_at	2.67e-05	3.19e-07	7.42441	6.89508	2.23685	EHD4	EH domain containing 4
203266_s_at	2.67e-05	3.19e-07	-7.42561	6.89274	-0.673947	MAP2K4	mitogen-activated protein kinase kinase 4
241938_at	2.63e-05	3.13e-07	7.43441	6.89237	2.23823	QKI	QKI, KH domain containing RNA binding
239577_at	2.67e-05	3.21e-07	-7.42212	6.89056	-2.33791
201628_s_at	2.59e-05	3.05e-07	-7.44653	6.88731	-0.770658	RRAGA	Ras related GTP binding A
241495_at	2.69e-05	3.25e-07	7.41622	6.8789	1.68953	CCNL1	cyclin L1
227385_at	2.69e-05	3.25e-07	-7.41555	6.87762	-2.1523	PLPP6	phospholipid phosphatase 6
1556608_a_at	2.63e-05	3.13e-07	7.43395	6.87579	2.8143	EHD4	EH domain containing 4
212110_at	2.69e-05	3.26e-07	-7.41454	6.87553	-1.48461	SLC39A14	solute carrier family 39 member 14
225994_at	2.69e-05	3.23e-07	-7.41818	6.87329	-1.85045	CPSF2	cleavage and polyadenylation specific factor 2
228953_at	2.67e-05	3.21e-07	7.42247	6.866	0.932092	WHAMM	WAS protein homolog associated with actin, golgi membranes and microtubules
224610_at	2.6e-05	3.08e-07	7.4418	6.86449	0.948322	SNHG1///SNORD22///SNORD25///SNORD26///SNORD27///SNORD28///SNORD30///SNORD31///SNORD29	small nucleolar RNA host gene 1///small nucleolar RNA, C/D box 22///small nucleolar RNA, C/D box 25///small nucleolar RNA, C/D box 26///small nucleolar RNA, C/D box 27///small nucleolar RNA, C/D box 28///small nucleolar RNA, C/D box 30///small nucleolar RNA, C/D box 31///small nucleolar RNA, C/D box 29
204623_at	2.74e-05	3.33e-07	7.4043	6.85188	3.7279	TFF3	trefoil factor 3
226020_s_at	2.69e-05	3.26e-07	-7.41438	6.85104	-0.649072	OMA1///DAB1	OMA1 zinc metallopeptidase///DAB1, reelin adaptor protein
218732_at	2.75e-05	3.35e-07	-7.4003	6.84635	-1.47502	PTRH2	peptidyl-tRNA hydrolase 2
222391_at	2.53e-05	2.96e-07	-7.462	6.84211	-0.63537	TMEM30A	transmembrane protein 30A
200625_s_at	2.26e-05	2.51e-07	-7.54236	6.83512	-0.37423	CAP1	adenylate cyclase associated protein 1
225086_at	2.74e-05	3.32e-07	-7.40478	6.83344	-1.87015	FAM98B	family with sequence similarity 98 member B
231035_s_at	2.78e-05	3.4e-07	7.39337	6.83296	1.39826	OTUD1	OTU deubiquitinase 1
226371_at	2.79e-05	3.42e-07	-7.39073	6.82764	-1.5703	KDM5A	lysine demethylase 5A
200799_at	2.44e-05	2.81e-07	-7.48647	6.82601	-2.00933	HSPA1B///HSPA1A	heat shock protein family A (Hsp70) member 1B///heat shock protein family A (Hsp70) member 1A
217718_s_at	2.22e-05	2.44e-07	-7.55625	6.81973	-0.44714	YWHAB	tyrosine 3-monooxygenase/tryptophan 5-monooxygenase activation protein beta
202353_s_at	2.79e-05	3.43e-07	-7.39001	6.8147	-1.05501	PSMD12	proteasome 26S subunit, non-ATPase 12
228200_at	2.86e-05	3.52e-07	-7.37725	6.80088	-0.869248	ZNF252P	zinc finger protein 252, pseudogene
212241_at	2.86e-05	3.54e-07	7.37391	6.79503	1.02707	MYZAP///GCOM1///POLR2M	myocardial zonula adherens protein///GRINL1A complex locus 1///RNA polymerase II subunit M
226041_at	2.86e-05	3.55e-07	-7.37226	6.79162	-2.83545	NAPEPLD	N-acyl phosphatidylethanolamine phospholipase D
1556178_x_at	2.86e-05	3.56e-07	-7.3714	6.78949	-1.40984	TAF8	TATA-box binding protein associated factor 8
201687_s_at	2.69e-05	3.25e-07	-7.41612	6.78777	-0.83954	API5	apoptosis inhibitor 5
218783_at	2.86e-05	3.55e-07	-7.37241	6.78424	-1.72089	INTS7	integrator complex subunit 7
218626_at	2.88e-05	3.58e-07	-7.3677	6.77988	-0.699363	EIF4ENIF1	eukaryotic translation initiation factor 4E nuclear import factor 1
221786_at	2.86e-05	3.53e-07	-7.37496	6.77927	-1.28745	C6orf120	chromosome 6 open reading frame 120
207128_s_at	2.74e-05	3.32e-07	7.40545	6.77836	0.64556	ZNF223	zinc finger protein 223
241793_at	2.91e-05	3.64e-07	-7.36077	6.76755	-0.86196	MSS51	MSS51 mitochondrial translational activator
218229_s_at	2.84e-05	3.5e-07	-7.38	6.7625	-0.677679	POGK	pogo transposable element with KRAB domain
223780_s_at	2.92e-05	3.66e-07	7.35806	6.76226	1.07656	MED13	mediator complex subunit 13
237643_at	2.02e-05	2.1e-07	7.63229	6.74134	2.03529
229633_at	3.03e-05	3.82e-07	-7.33676	6.72098	-1.09266	INTS10	integrator complex subunit 10
218937_at	3.04e-05	3.85e-07	-7.33341	6.71528	-1.37885	ZSCAN32	zinc finger and SCAN domain containing 32
219624_at	3.04e-05	3.85e-07	7.33283	6.71393	1.47972	BAG4	BCL2 associated athanogene 4
208981_at	2.43e-05	2.79e-07	7.49065	6.7135	0.40994	PECAM1	platelet and endothelial cell adhesion molecule 1
217781_s_at	2.9e-05	3.61e-07	-7.36399	6.7071	-0.66034	ZNF106	zinc finger protein 106
219238_at	3.07e-05	3.89e-07	-7.32769	6.7039	-1.49511	PIGV	phosphatidylinositol glycan anchor biosynthesis class V
212513_s_at	2.75e-05	3.35e-07	-7.40098	6.70387	-0.57501	USP33	ubiquitin specific peptidase 33
221675_s_at	2.86e-05	3.54e-07	7.3734	6.69924	0.7202	CHPT1	choline phosphotransferase 1
1569077_x_at	3.07e-05	3.92e-07	7.32428	6.6973	1.33403	ZNF836	zinc finger protein 836
201964_at	3e-05	3.78e-07	-7.34222	6.69705	-1.67841	SETX	senataxin
220439_at	3.07e-05	3.92e-07	7.3241	6.69563	1.11389	RIN3	Ras and Rab interactor 3
1557487_at	3.07e-05	3.93e-07	-7.3228	6.69435	-2.04236
222894_x_at	3.11e-05	3.99e-07	7.31597	6.68031	1.37202	NDUFAF5	NADH:ubiquinone oxidoreductase complex assembly factor 5
1563051_at	3.11e-05	4e-07	7.3144	6.67619	1.13425	OSBP	oxysterol binding protein
222200_s_at	3.07e-05	3.92e-07	-7.32353	6.67157	-0.386872	BSDC1	BSD domain containing 1
217604_at	3.11e-05	3.99e-07	-7.31543	6.66312	-0.747485
239124_at	3.13e-05	4.06e-07	7.30647	6.66184	2.00822
1555037_a_at	2.93e-05	3.67e-07	-7.35624	6.66105	-1.56418	IDH1	isocitrate dehydrogenase (NADP(+)) 1, cytosolic
209302_at	3.07e-05	3.9e-07	-7.32614	6.6575	-2.37012	POLR2H	RNA polymerase II subunit H
213213_at	3.13e-05	4.06e-07	-7.30647	6.65719	-0.894236	DIDO1	death inducer-obliterator 1
211342_x_at	3.15e-05	4.11e-07	-7.30092	6.65101	-0.885273	MED12	mediator complex subunit 12
225853_at	3.15e-05	4.11e-07	-7.30126	6.65081	-0.928311	GNPNAT1	glucosamine-phosphate N-acetyltransferase 1
226426_at	3.13e-05	4.03e-07	-7.31051	6.64915	-0.631091	ADNP	activity dependent neuroprotector homeobox
203144_s_at	3.16e-05	4.12e-07	-7.29982	6.64844	-1.6161	KIAA0040	KIAA0040
205203_at	2.92e-05	3.65e-07	-7.35931	6.64673	-1.26979	PLD1	phospholipase D1
45653_at	3.19e-05	4.17e-07	-7.29449	6.63818	-0.538136	KCTD13	potassium channel tetramerization domain containing 13
202236_s_at	3.19e-05	4.17e-07	-7.29344	6.63611	-1.07627	SLC16A1	solute carrier family 16 member 1
38037_at	3.07e-05	3.91e-07	7.32554	6.63016	4.61283	HBEGF	heparin binding EGF like growth factor
235304_at	3.2e-05	4.2e-07	-7.29016	6.62964	-1.94141
208846_s_at	2.74e-05	3.34e-07	-7.4024	6.6224	-0.4576	VDAC3	voltage dependent anion channel 3
237400_at	3.24e-05	4.3e-07	-7.27956	6.60823	-1.11755	ATP5S	ATP synthase, H+ transporting, mitochondrial Fo complex subunit s (factor B)
228363_at	3e-05	3.78e-07	-7.34126	6.60803	-0.90282	XIAP	X-linked inhibitor of apoptosis
218367_x_at	3.25e-05	4.31e-07	-7.27767	6.60302	-0.732314	USP21	ubiquitin specific peptidase 21
218280_x_at	3.14e-05	4.07e-07	7.30549	6.60059	1.48797	HIST2H2AA4///HIST2H2AA3	histone cluster 2, H2aa4///histone cluster 2, H2aa3
227288_at	3.22e-05	4.25e-07	-7.28494	6.60042	-1.20094	SREK1IP1	SREK1 interacting protein 1
225187_at	3.24e-05	4.29e-07	-7.28012	6.59296	-0.65164	CCAR2	cell cycle and apoptosis regulator 2
228336_at	3.28e-05	4.36e-07	-7.27269	6.58943	-1.38389	PWWP2A	PWWP domain containing 2A
229676_at	3.31e-05	4.42e-07	7.26524	6.58017	1.27465	MTPAP	mitochondrial poly(A) polymerase
227980_at	3.31e-05	4.43e-07	-7.26494	6.57863	-1.60976	ZNF322	zinc finger protein 322
232794_at	3.31e-05	4.43e-07	-7.26495	6.57472	-1.52891	LOC153682	uncharacterized LOC153682
224827_at	3.33e-05	4.46e-07	-7.26173	6.57051	-2.14741	UBTD2	ubiquitin domain containing 2
205418_at	3.34e-05	4.48e-07	-7.25873	6.56722	-0.581323	FES	FES proto-oncogene, tyrosine kinase
224840_at	3.13e-05	4.06e-07	-7.30681	6.56151	-1.31065	FKBP5	FK506 binding protein 5
225479_at	3.3e-05	4.39e-07	-7.26851	6.55842	-0.440154	LRRC58	leucine rich repeat containing 58
212911_at	3.35e-05	4.5e-07	-7.25749	6.55487	-0.981595	DNAJC16	DnaJ heat shock protein family (Hsp40) member C16
202364_at	3.22e-05	4.24e-07	7.28563	6.55223	1.11665	MXI1	MAX interactor 1, dimerization protein
243405_at	3.38e-05	4.56e-07	-7.25012	6.54981	-2.27328
222709_at	3.38e-05	4.57e-07	-7.24944	6.54874	-1.1904	ATG7	autophagy related 7
230836_at	3.22e-05	4.23e-07	-7.28649	6.54569	-2.11154	ST8SIA4	ST8 alpha-N-acetyl-neuraminide alpha-2,8-sialyltransferase 4
200609_s_at	2.98e-05	3.74e-07	-7.34721	6.5455	-0.38188	WDR1	WD repeat domain 1
223044_at	3.15e-05	4.1e-07	-7.30177	6.54515	-1.76576	SLC40A1	solute carrier family 40 member 1
203574_at	3.23e-05	4.27e-07	7.28276	6.54174	1.58332	NFIL3	nuclear factor, interleukin 3 regulated
1554455_at	3.38e-05	4.55e-07	-7.25177	6.54058	-1.82418	LINS1	lines homolog 1
222044_at	3.38e-05	4.54e-07	7.25215	6.54033	2.0865	LOC643549///PCIF1	uncharacterized LOC643549///PDX1 C-terminal inhibiting factor 1
201972_at	3.13e-05	4.04e-07	-7.30962	6.53047	-0.68789	ATP6V1A	ATPase H+ transporting V1 subunit A
218988_at	3.38e-05	4.56e-07	-7.25007	6.52973	-0.569188	SLC35E3	solute carrier family 35 member E3
201898_s_at	3.27e-05	4.34e-07	7.27455	6.52818	0.728478	UBE2A	ubiquitin conjugating enzyme E2 A
1557459_at	3.43e-05	4.65e-07	7.24114	6.52801	1.96432
202684_s_at	3.44e-05	4.69e-07	7.23707	6.52374	1.31412	RNMT	RNA guanine-7 methyltransferase
203614_at	3.44e-05	4.67e-07	-7.23872	6.52082	-1.85159	ALG11///UTP14C	ALG11, alpha-1,2-mannosyltransferase///UTP14, small subunit processome component homolog C (S. cerevisiae)
219598_s_at	3.22e-05	4.24e-07	7.2859	6.50124	0.57482	RWDD1	RWD domain containing 1
209182_s_at	3.09e-05	3.96e-07	7.31893	6.50056	0.64445	C10orf10	chromosome 10 open reading frame 10
202225_at	3.44e-05	4.7e-07	-7.23612	6.49653	-1.20841	CRK	CRK proto-oncogene, adaptor protein
209181_s_at	3.44e-05	4.69e-07	7.23685	6.48842	0.772523	SNORD45C///SNORD45A///SNORD45B///RABGGTB	small nucleolar RNA, C/D box 45C///small nucleolar RNA, C/D box 45A///small nucleolar RNA, C/D box 45B///Rab geranylgeranyltransferase beta subunit
234993_at	3.52e-05	4.83e-07	7.22237	6.48531	1.28513	ABHD13	abhydrolase domain containing 13
210513_s_at	3.44e-05	4.68e-07	7.23763	6.48505	2.04906	VEGFA	vascular endothelial growth factor A
227312_at	3.58e-05	4.95e-07	-7.21075	6.47147	-1.14834	SNTB2	syntrophin beta 2
38290_at	3.46e-05	4.73e-07	-7.23232	6.46629	-1.03688	RGS14	regulator of G-protein signaling 14
203659_s_at	3.53e-05	4.84e-07	7.2214	6.46161	0.989693	TRIM13	tripartite motif containing 13
225432_s_at	3.63e-05	5.04e-07	-7.20161	6.45329	-0.993791	PET117///KAT14	PET117 homolog///lysine acetyltransferase 14
225676_s_at	3.52e-05	4.82e-07	-7.22365	6.44522	-0.792361	DCAF13	DDB1 and CUL4 associated factor 13
227035_x_at	3.63e-05	5.03e-07	7.20309	6.44419	0.45773	RP9P	retinitis pigmentosa 9 pseudogene
222647_at	3.66e-05	5.1e-07	-7.19646	6.44256	-0.865521	SLC35C1	solute carrier family 35 member C1
222478_at	3.46e-05	4.73e-07	-7.23308	6.44199	-0.700457	VPS36	vacuolar protein sorting 36 homolog
226657_at	3.63e-05	5.04e-07	-7.20174	6.4402	-1.12608	NATD1	N-acetyltransferase domain containing 1
213126_at	3.67e-05	5.13e-07	-7.19309	6.43634	-1.15666	MED8	mediator complex subunit 8
201455_s_at	3.54e-05	4.87e-07	-7.21917	6.4336	-0.575043	NPEPPS	aminopeptidase puromycin sensitive
226170_at	3.68e-05	5.15e-07	-7.19177	6.43013	-1.60514	EYA3	EYA transcriptional coactivator and phosphatase 3
236006_s_at	3.67e-05	5.13e-07	-7.19385	6.42511	-1.11913	AKAP10	A-kinase anchoring protein 10
217905_at	3.69e-05	5.18e-07	-7.18865	6.42462	-0.898656	MCMBP	minichromosome maintenance complex binding protein
218023_s_at	3.58e-05	4.94e-07	7.21201	6.4216	0.931842	FAM53C	family with sequence similarity 53 member C
201703_s_at	3.7e-05	5.22e-07	-7.18467	6.41859	-2.55467	PPP1R10	protein phosphatase 1 regulatory subunit 10
209266_s_at	3.54e-05	4.87e-07	-7.21871	6.41406	-0.560097	SLC39A8	solute carrier family 39 member 8
241863_x_at	3.7e-05	5.21e-07	-7.18569	6.40961	-0.806822	TTC14	tetratricopeptide repeat domain 14
230252_at	3.7e-05	5.22e-07	-7.18549	6.40589	-2.40932	LPAR5	lysophosphatidic acid receptor 5
212678_at	3.74e-05	5.31e-07	-7.17688	6.40396	-1.19706	NF1P9///NF1	neurofibromin 1 pseudogene 9///neurofibromin 1
203201_at	3.74e-05	5.3e-07	-7.17758	6.40039	-0.806719	PMM2	phosphomannomutase 2
238612_at	3.74e-05	5.31e-07	-7.17692	6.39774	-0.665337	BRD4	bromodomain containing 4
213281_at	3.75e-05	5.33e-07	7.17515	6.39773	2.93304	JUN	Jun proto-oncogene, AP-1 transcription factor subunit
211661_x_at	3.69e-05	5.19e-07	-7.18784	6.3892	-1.40518	PTAFR	platelet activating factor receptor
243303_at	3.75e-05	5.34e-07	-7.17403	6.37616	-1.92247
223296_at	3.85e-05	5.52e-07	7.15858	6.36553	1.38332	SLC25A33	solute carrier family 25 member 33
202522_at	3.67e-05	5.12e-07	-7.19435	6.36447	-0.59782	PITPNB	phosphatidylinositol transfer protein beta
227809_at	3.85e-05	5.54e-07	-7.15676	6.36367	-0.740525	ZC3H6	zinc finger CCCH-type containing 6
218313_s_at	3.73e-05	5.27e-07	-7.18045	6.35595	-0.871335	GALNT7	polypeptide N-acetylgalactosaminyltransferase 7
231995_at	3.88e-05	5.59e-07	-7.15235	6.35511	-1.0087	CAAP1	caspase activity and apoptosis inhibitor 1
1552360_a_at	3.88e-05	5.59e-07	-7.15238	6.35471	-1.31957	TIRAP	TIR domain containing adaptor protein
219980_at	3.89e-05	5.62e-07	-7.14935	6.34844	-1.46218	ABHD18	abhydrolase domain containing 18
221883_at	3.89e-05	5.63e-07	-7.14823	6.34674	-0.885413	PKNOX1	PBX/knotted 1 homeobox 1
212352_s_at	3.39e-05	4.59e-07	-7.24766	6.34627	-0.51184	TMED10	transmembrane p24 trafficking protein 10
201515_s_at	3.69e-05	5.19e-07	-7.18827	6.3427	-0.41455	TSN	translin
235195_at	3.92e-05	5.69e-07	-7.14392	6.33824	-1.14498	FBXW2	F-box and WD repeat domain containing 2
218056_at	3.85e-05	5.54e-07	-7.15671	6.33691	-0.966581	BFAR	bifunctional apoptosis regulator
1559870_at	3.92e-05	5.7e-07	7.14247	6.33525	0.91557	LOC100129129	uncharacterized LOC100129129
242943_at	3.89e-05	5.61e-07	-7.15035	6.33477	-2.52948	ST8SIA4	ST8 alpha-N-acetyl-neuraminide alpha-2,8-sialyltransferase 4
1558691_a_at	3.79e-05	5.41e-07	7.16767	6.33359	2.46883	DOCK4	dedicator of cytokinesis 4
1554078_s_at	3.9e-05	5.65e-07	-7.14677	6.3313	-0.727355	DNAJA3	DnaJ heat shock protein family (Hsp40) member A3
212944_at	3.83e-05	5.47e-07	-7.16272	6.33019	-1.14706	SLC5A3	solute carrier family 5 member 3
229869_at	3.94e-05	5.75e-07	-7.13854	6.32741	-1.20431
241928_at	3.92e-05	5.7e-07	-7.1426	6.32421	-1.55121
244047_at	3.95e-05	5.78e-07	7.13623	6.32287	1.5029
1558331_at	3.95e-05	5.78e-07	7.13607	6.32238	1.9328	SIRT2	sirtuin 2
225773_at	3.92e-05	5.7e-07	-7.14252	6.31023	-0.846009	RSPRY1	ring finger and SPRY domain containing 1
228045_at	3.98e-05	5.84e-07	-7.13117	6.30372	-0.750694	SUGT1	SGT1 homolog, MIS12 kinetochore complex assembly cochaperone
212115_at	4e-05	5.91e-07	-7.12534	6.29747	-1.12856	HN1L	hematological and neurological expressed 1 like
241091_at	4.04e-05	5.99e-07	-7.11908	6.28851	-0.913692	AGO3	argonaute 3, RISC catalytic component
212517_at	4.04e-05	5.98e-07	-7.11928	6.28805	-0.918203	ATRN	attractin
219094_at	4.07e-05	6.04e-07	7.11448	6.27395	1.35244	ARMC8	armadillo repeat containing 8
204513_s_at	4e-05	5.91e-07	7.12553	6.27326	0.473402	ELMO1	engulfment and cell motility 1
236116_at	4.08e-05	6.08e-07	-7.11163	6.27075	-1.44026
235829_at	4.1e-05	6.1e-07	7.10972	6.26895	0.923729	CAHM	colon adenocarcinoma hypermethylated (non-protein coding)
1566518_at	4.1e-05	6.12e-07	-7.10884	6.26774	-1.54715
226650_at	4e-05	5.9e-07	7.12599	6.26772	1.17196	ZFAND2A	zinc finger AN1-type containing 2A
46167_at	4.07e-05	6.04e-07	-7.11454	6.26665	-0.950453	MROH7-TTC4///TTC4	MROH7-TTC4 readthrough (NMD candidate)///tetratricopeptide repeat domain 4
221744_at	4e-05	5.88e-07	-7.12786	6.26561	-0.887479	DCAF7	DDB1 and CUL4 associated factor 7
226774_at	4.12e-05	6.18e-07	-7.10386	6.25792	-0.962604	FAM120B	family with sequence similarity 120B
232345_at	4.12e-05	6.19e-07	7.10306	6.25605	0.63321	C18orf8	chromosome 18 open reading frame 8
202453_s_at	4.12e-05	6.2e-07	-7.10242	6.25474	-1.47352	GTF2H1	general transcription factor IIH subunit 1
227489_at	4.12e-05	6.16e-07	-7.105	6.2539	-0.685623	SMURF2	SMAD specific E3 ubiquitin protein ligase 2
212326_at	4.13e-05	6.22e-07	-7.1005	6.24844	-1.06974	VPS13D	vacuolar protein sorting 13 homolog D
35265_at	4.15e-05	6.25e-07	-7.09802	6.24622	-0.66721	FXR2	FMR1 autosomal homolog 2
237210_at	3.69e-05	5.16e-07	7.19027	6.24489	1.10846	NFRKB	nuclear factor related to kappaB binding protein
225409_at	4.13e-05	6.21e-07	-7.10121	6.23421	-0.565469	COA5	cytochrome c oxidase assembly factor 5
230048_at	4.18e-05	6.34e-07	7.09164	6.23246	2.02749	IFRD1	interferon related developmental regulator 1
232632_at	4.15e-05	6.29e-07	7.09523	6.22886	2.29858
200944_s_at	3.63e-05	5.02e-07	7.20393	6.22878	0.39454	LOC101927733///HMGN1	uncharacterized LOC101927733///high mobility group nucleosome binding domain 1
223584_s_at	4.15e-05	6.29e-07	7.09555	6.22689	1.96049	KBTBD2	kelch repeat and BTB domain containing 2
225987_at	4.07e-05	6.05e-07	-7.11382	6.22593	-2.24219	STEAP4	STEAP4 metalloreductase
238733_at	4.19e-05	6.37e-07	-7.08937	6.22515	-1.67499	MDM2	MDM2 proto-oncogene
218204_s_at	4.17e-05	6.32e-07	-7.09277	6.21738	-1.10945	FYCO1	FYVE and coiled-coil domain containing 1
1552497_a_at	4.21e-05	6.43e-07	-7.08444	6.20826	-1.96036	SLAMF6	SLAM family member 6
1568768_s_at	3.77e-05	5.37e-07	7.1711	6.20795	3.96583	BRE-AS1	BRE antisense RNA 1
213127_s_at	4.27e-05	6.53e-07	-7.07736	6.20093	-1.25823	MED8	mediator complex subunit 8
230174_at	4.2e-05	6.4e-07	-7.08675	6.20052	-1.67941	LYPLAL1	lysophospholipase like 1
228963_at	4.15e-05	6.27e-07	-7.09714	6.19933	-1.53542	RSBN1L	round spermatid basic protein 1 like
202531_at	3.95e-05	5.76e-07	-7.13731	6.19611	-0.72396	IRF1	interferon regulatory factor 1
201824_at	4.27e-05	6.56e-07	-7.07546	6.19545	-1.45393	RNF14	ring finger protein 14
212393_at	4.29e-05	6.61e-07	-7.07183	6.19373	-0.653984	SBF1	SET binding factor 1
205331_s_at	3.13e-05	4.04e-07	7.3091	6.18898	1.74502	REEP2	receptor accessory protein 2
204095_s_at	4e-05	5.88e-07	7.12798	6.18655	0.49075	ELL	elongation factor for RNA polymerase II
239138_at	4.32e-05	6.65e-07	-7.06831	6.18623	-1.30585	NAA50	N(alpha)-acetyltransferase 50, NatE catalytic subunit
218303_x_at	4.04e-05	5.99e-07	-7.11907	6.18534	-1.51078	KRCC1	lysine rich coiled-coil 1
241891_at	4.11e-05	6.15e-07	-7.10647	6.17483	-1.01456
219081_at	4.35e-05	6.76e-07	7.06057	6.16786	0.759436	ANKHD1-EIF4EBP3///ANKHD1	ANKHD1-EIF4EBP3 readthrough///ankyrin repeat and KH domain containing 1
224804_s_at	4.27e-05	6.54e-07	-7.07656	6.16751	-0.530606	FAM219B	family with sequence similarity 219 member B
236845_at	3.85e-05	5.54e-07	7.15628	6.16714	0.920943	TRIM62	tripartite motif containing 62
219698_s_at	4.34e-05	6.73e-07	-7.0632	6.16686	-0.783972	METTL4	methyltransferase like 4
223740_at	4.37e-05	6.8e-07	-7.05786	6.16567	-0.897423	AGPAT4-IT1	AGPAT4 intronic transcript 1
202979_s_at	4.2e-05	6.39e-07	-7.08738	6.16494	-0.815676	CREBZF	CREB/ATF bZIP transcription factor
223583_at	4.29e-05	6.6e-07	-7.07219	6.15888	-1.94077	TNFAIP8L2	TNF alpha induced protein 8 like 2
1560172_at	4.4e-05	6.86e-07	7.05381	6.15755	0.833351	INTS10	integrator complex subunit 10
224878_at	4.39e-05	6.84e-07	-7.05502	6.15472	-0.554633	UBFD1	ubiquitin family domain containing 1
218463_s_at	4.35e-05	6.74e-07	-7.06202	6.15145	-0.582136	MUS81	MUS81 structure-specific endonuclease subunit
208959_s_at	4.41e-05	6.91e-07	-7.05039	6.14994	-1.22034	ERP44	endoplasmic reticulum protein 44
240622_at	4.35e-05	6.75e-07	7.06121	6.14417	1.1691
212583_at	4.43e-05	6.96e-07	-7.047	6.14385	-0.897005	AQR	aquarius intron-binding spliceosomal factor
225986_x_at	4.3e-05	6.63e-07	-7.07032	6.14315	-0.769391	CPSF2	cleavage and polyadenylation specific factor 2
200898_s_at	4.2e-05	6.4e-07	7.08725	6.1426	0.810212	MGEA5	meningioma expressed antigen 5 (hyaluronidase)
220704_at	4.32e-05	6.67e-07	-7.06743	6.13941	-1.46393	IKZF1	IKAROS family zinc finger 1
202556_s_at	4.44e-05	6.97e-07	-7.04586	6.13897	-0.780755	MCRS1	microspherule protein 1
225734_at	4.43e-05	6.95e-07	-7.04721	6.13593	-1.50086	FBXO22	F-box protein 22
221669_s_at	4.41e-05	6.9e-07	-7.05109	6.1193	-0.448178	ACAD8	acyl-CoA dehydrogenase family member 8
1554906_a_at	4.52e-05	7.13e-07	7.03542	6.11896	1.93636	MPHOSPH6	M-phase phosphoprotein 6
218936_s_at	4.24e-05	6.49e-07	7.08034	6.11364	0.898366	CCDC59	coiled-coil domain containing 59
203291_at	4.51e-05	7.11e-07	-7.0367	6.10944	-0.907696	CNOT4	CCR4-NOT transcription complex subunit 4
213007_at	4.57e-05	7.25e-07	-7.02759	6.10465	-1.07162	FANCI	Fanconi anemia complementation group I
218401_s_at	4.48e-05	7.05e-07	7.04098	6.10024	1.02053	ZNF281	zinc finger protein 281
224722_at	4.56e-05	7.21e-07	-7.02969	6.09926	-1.33352	MIB1	mindbomb E3 ubiquitin protein ligase 1
209138_x_at	4.52e-05	7.12e-07	-7.03598	6.09031	-0.611844	IGLC1	immunoglobulin lambda constant 1
230847_at	4.69e-05	7.47e-07	7.0131	6.07507	1.43834	WRNIP1	Werner helicase interacting protein 1
222589_at	4.57e-05	7.25e-07	-7.02705	6.07343	-1.40755	NLK	nemo like kinase
228630_at	4.71e-05	7.52e-07	-7.01008	6.06783	-1.63929	ZNF84	zinc finger protein 84
209968_s_at	4.69e-05	7.46e-07	7.01388	6.06642	1.32386	NCAM1	neural cell adhesion molecule 1
228920_at	4.73e-05	7.56e-07	-7.00738	6.0625	-2.14591	ZNF260	zinc finger protein 260
226297_at	3.96e-05	5.81e-07	-7.1336	6.05706	-0.62838	HIPK3	homeodomain interacting protein kinase 3
208800_at	4.76e-05	7.63e-07	-7.00304	6.04321	-0.996711	SRP72	signal recognition particle 72
201342_at	4.69e-05	7.47e-07	7.0129	6.0385	0.479628	SNRPC	small nuclear ribonucleoprotein polypeptide C
228031_at	4.88e-05	7.86e-07	-6.98863	6.02429	-1.21692	TTPAL	alpha tocopherol transfer protein like
213500_at	4.9e-05	7.92e-07	-6.9853	6.01898	-1.51117
203847_s_at	4.85e-05	7.79e-07	-6.99318	6.01459	-1.69365	AKAP8	A-kinase anchoring protein 8
226119_at	4.41e-05	6.9e-07	-7.05066	6.01395	-0.88686	PCMTD1	protein-L-isoaspartate (D-aspartate) O-methyltransferase domain containing 1
231889_at	4.32e-05	6.68e-07	7.06679	6.01184	1.00097	UBR4	ubiquitin protein ligase E3 component n-recognin 4
226831_at	4.56e-05	7.23e-07	-7.02858	6.01182	-0.60507	SLC25A46	solute carrier family 25 member 46
235347_at	4.76e-05	7.63e-07	-7.00292	6.01135	-0.703701	LRCH3	leucine rich repeats and calponin homology domain containing 3
239363_at	4.95e-05	8.02e-07	-6.97919	6.00614	-1.19065	INIP	INTS3 and NABP interacting protein
224896_s_at	4.9e-05	7.9e-07	-6.98602	6.00145	-0.63982	TTL	tubulin tyrosine ligase
240383_at	4.54e-05	7.18e-07	7.0319	5.98511	1.2291	UBE2D3	ubiquitin conjugating enzyme E2 D3
244811_at	5.01e-05	8.13e-07	6.97234	5.97659	0.552231	PHIP	pleckstrin homology domain interacting protein
208977_x_at	4.85e-05	7.78e-07	-6.99346	5.97604	-0.537688	TUBB4B	tubulin beta 4B class IVb
1552644_a_at	5.08e-05	8.29e-07	6.96354	5.97538	1.3116	PHC3	polyhomeotic homolog 3
230014_at	5.09e-05	8.33e-07	6.96119	5.96528	2.83514
212429_s_at	4.93e-05	7.98e-07	-6.98165	5.96494	-0.626221	GTF3C2	general transcription factor IIIC subunit 2
202193_at	5.09e-05	8.31e-07	-6.96208	5.96343	-1.22423	LIMK2	LIM domain kinase 2
212486_s_at	4.88e-05	7.86e-07	-6.98868	5.96153	-0.67479	FYN	FYN proto-oncogene, Src family tyrosine kinase
225731_at	5.08e-05	8.28e-07	-6.96372	5.96013	-1.3244	ANKRD50	ankyrin repeat domain 50
203766_s_at	4.34e-05	6.71e-07	-7.06437	5.94998	-1.41671	LMOD1	leiomodin 1
236007_at	4.89e-05	7.88e-07	-6.98778	5.93515	-0.891888	AKAP10	A-kinase anchoring protein 10
209567_at	5.22e-05	8.56e-07	-6.9481	5.93163	-1.0619	RRS1	ribosome biogenesis regulator homolog
223079_s_at	5.27e-05	8.69e-07	-6.94105	5.92997	-1.01367	GLS	glutaminase
233955_x_at	4.99e-05	8.09e-07	6.9749	5.92377	0.952732	CXXC5	CXXC finger protein 5
242761_s_at	5.3e-05	8.8e-07	-6.93467	5.91326	-2.25154	ZNF420	zinc finger protein 420
231003_at	5.31e-05	8.84e-07	-6.93257	5.9128	-0.944485	SLC35B3	solute carrier family 35 member B3
238554_at	5.3e-05	8.8e-07	-6.93492	5.91251	-1.37145	CYB5B	cytochrome b5 type B
231784_s_at	5.3e-05	8.79e-07	-6.93571	5.90074	-1.28438	DCAF13	DDB1 and CUL4 associated factor 13
202417_at	5.34e-05	8.93e-07	-6.92783	5.89916	-2.032	KEAP1	kelch like ECH associated protein 1
228097_at	5.23e-05	8.61e-07	6.94546	5.89796	1.64268	MYLIP	myosin regulatory light chain interacting protein
235652_at	5.34e-05	8.94e-07	6.92756	5.8956	2.74255
218322_s_at	5.11e-05	8.37e-07	-6.95896	5.89489	-0.55372	ACSL5	acyl-CoA synthetase long-chain family member 5
234111_at	5.33e-05	8.9e-07	-6.92977	5.89289	-0.760698	ZNF81	zinc finger protein 81
226183_at	5.37e-05	9.02e-07	-6.92319	5.89172	-0.820393	GSK3B	glycogen synthase kinase 3 beta
231182_at	5.27e-05	8.72e-07	6.93939	5.88903	1.80257	WIPF1	WAS/WASL interacting protein family member 1
223264_at	5.27e-05	8.71e-07	-6.9397	5.88853	-0.592859	MESDC1	mesoderm development candidate 1
227459_at	5.43e-05	9.14e-07	-6.91688	5.8811	-0.688773
218697_at	5.45e-05	9.19e-07	-6.9141	5.8755	-0.793287	NCKIPSD	NCK interacting protein with SH3 domain
222445_at	5.26e-05	8.67e-07	-6.9418	5.87459	-0.522873	SLC39A9	solute carrier family 39 member 9
223060_at	5.32e-05	8.86e-07	-6.93164	5.87384	-1.73059	C14orf119	chromosome 14 open reading frame 119
204226_at	5.37e-05	9.02e-07	-6.92311	5.87327	-0.969892	STAU2	staufen double-stranded RNA binding protein 2
1557238_s_at	5.45e-05	9.18e-07	-6.91465	5.87147	-1.81297
205337_at	5.45e-05	9.17e-07	-6.91521	5.86895	-2.30873	DCT	dopachrome tautomerase
228075_x_at	5.47e-05	9.26e-07	-6.91087	5.8644	-0.780117	TFB1M	transcription factor B1, mitochondrial
64064_at	5.25e-05	8.65e-07	-6.94312	5.86361	-2.31945	GIMAP1-GIMAP5///GIMAP5	GIMAP1-GIMAP5 readthrough///GTPase, IMAP family member 5
222604_at	5.48e-05	9.29e-07	-6.90931	5.86139	-1.00055	GTF3C3	general transcription factor IIIC subunit 3
209631_s_at	5.09e-05	8.32e-07	-6.9614	5.86106	-0.866297	SEL1L2///GPR37	SEL1L2 ERAD E3 ligase adaptor subunit///G protein-coupled receptor 37
200868_s_at	5.35e-05	8.97e-07	6.92603	5.85862	0.83837	RNF114	ring finger protein 114
211199_s_at	4.12e-05	6.19e-07	7.10281	5.85855	2.5175	ICOSLG	inducible T-cell costimulator ligand
213269_at	5.5e-05	9.35e-07	-6.90606	5.85467	-1.22226	ZNF248	zinc finger protein 248
226077_at	5.05e-05	8.21e-07	-6.96774	5.84575	-0.77998	RNF145	ring finger protein 145
213848_at	5.34e-05	8.94e-07	-6.92723	5.84544	-0.913283	DUSP7	dual specificity phosphatase 7
226370_at	5.4e-05	9.08e-07	6.92021	5.84542	1.36611	KLHL15	kelch like family member 15
210731_s_at	5.55e-05	9.5e-07	-6.89865	5.84414	-0.818342	LGALS8	galectin 8
213005_s_at	5.52e-05	9.42e-07	-6.90269	5.83884	-1.7947	KANK1	KN motif and ankyrin repeat domains 1
226219_at	4.7e-05	7.5e-07	-7.0111	5.83563	-0.47778	ARHGAP30	Rho GTPase activating protein 30
206753_at	5.58e-05	9.57e-07	-6.89525	5.83245	-0.952884	RDH16	retinol dehydrogenase 16 (all-trans)
204924_at	5.03e-05	8.16e-07	-6.97075	5.82989	-0.58593	TLR2	toll like receptor 2
243404_at	5.6e-05	9.62e-07	6.89284	5.82946	2.07812
215030_at	5.62e-05	9.66e-07	-6.89071	5.8271	-1.53377	GRSF1	G-rich RNA sequence binding factor 1
201555_at	5.51e-05	9.37e-07	-6.90486	5.82509	-0.880614	MCM3	minichromosome maintenance complex component 3
1554660_a_at	5.64e-05	9.72e-07	6.8877	5.82147	1.24757	CNST	consortin, connexin sorting protein
207644_at	5.45e-05	9.22e-07	-6.91298	5.81966	-1.61989	FOXH1	forkhead box H1
204259_at	5.14e-05	8.42e-07	6.95604	5.81947	0.98045	MMP7	matrix metallopeptidase 7
212405_s_at	5.64e-05	9.72e-07	-6.88762	5.80857	-1.8139	METTL13	methyltransferase like 13
218689_at	5.71e-05	9.88e-07	-6.87993	5.80378	-1.87714	FANCF	Fanconi anemia complementation group F
236571_at	5.63e-05	9.69e-07	6.88912	5.80211	2.37223
59999_at	5.72e-05	9.9e-07	-6.8788	5.80199	-1.18181	HIF1AN	hypoxia inducible factor 1 alpha subunit inhibitor
209305_s_at	5.57e-05	9.55e-07	6.89599	5.80157	1.48619	GADD45B	growth arrest and DNA damage inducible beta
239644_at	5.73e-05	9.94e-07	-6.87702	5.79471	-1.06967	ZC3H8	zinc finger CCCH-type containing 8
212407_at	5.74e-05	9.97e-07	-6.87589	5.79221	-2.60415	METTL13	methyltransferase like 13
224738_x_at	5.27e-05	8.73e-07	-6.93847	5.79179	-0.55672	RPL7L1	ribosomal protein L7 like 1
227618_at	5.55e-05	9.5e-07	-6.89869	5.79121	-1.49267	NHSL2	NHS like 2
212880_at	5.7e-05	9.85e-07	-6.88134	5.77126	-0.730122	WDR7	WD repeat domain 7
225786_at	5.54e-05	9.46e-07	-6.90036	5.76719	-1.16476
44696_at	5.88e-05	1.03e-06	-6.86195	5.76476	-0.595522	TBC1D13	TBC1 domain family member 13
226042_at	5.93e-05	1.04e-06	-6.85623	5.75591	-1.13023	EDC3	enhancer of mRNA decapping 3
213117_at	5.97e-05	1.05e-06	-6.85179	5.74826	-1.26888	KLHL9	kelch like family member 9
233852_at	5.96e-05	1.05e-06	-6.85241	5.74614	-1.94171	POLH	DNA polymerase eta
212872_s_at	6.03e-05	1.06e-06	-6.8456	5.73397	-1.63718	MED20	mediator complex subunit 20
232351_at	6.03e-05	1.07e-06	-6.84435	5.72961	-1.00924
222201_s_at	5.83e-05	1.02e-06	-6.86701	5.72579	-1.09875	CASP8AP2	caspase 8 associated protein 2
212267_at	5.52e-05	9.4e-07	-6.90345	5.72262	-0.49456	WAPL	WAPL cohesin release factor
232219_x_at	6.05e-05	1.07e-06	-6.84052	5.72144	-0.634763	USP21	ubiquitin specific peptidase 21
240015_at	6.07e-05	1.08e-06	-6.83786	5.72029	-0.800998	PRKCQ-AS1	PRKCQ antisense RNA 1
223403_s_at	5.98e-05	1.05e-06	-6.84969	5.71989	-1.2514	POLR1B	RNA polymerase I subunit B
218318_s_at	6.06e-05	1.08e-06	-6.83922	5.71902	-1.3061	NLK	nemo like kinase
203241_at	5.97e-05	1.05e-06	6.85096	5.71882	0.795712	UVRAG	UV radiation resistance associated
229220_x_at	5.94e-05	1.04e-06	-6.85457	5.71663	-0.692342	NOM1	nucleolar protein with MIF4G domain 1
225541_at	5.52e-05	9.4e-07	6.90373	5.71523	0.796	RPL22L1	ribosomal protein L22 like 1
231406_at	6.04e-05	1.07e-06	6.84179	5.71389	0.881154	ORAI2	ORAI calcium release-activated calcium modulator 2
233329_s_at	5.84e-05	1.02e-06	-6.86585	5.70986	-1.48656	KRCC1	lysine rich coiled-coil 1
242975_s_at	6.11e-05	1.09e-06	6.8334	5.70928	1.81469
225311_at	6.11e-05	1.1e-06	-6.83128	5.70677	-0.827035	IVD	isovaleryl-CoA dehydrogenase
236887_at	6.11e-05	1.1e-06	-6.83044	5.70406	-1.03292	KIN	Kin17 DNA and RNA binding protein
226483_at	6.11e-05	1.09e-06	-6.83175	5.69354	-1.58232	TMEM68	transmembrane protein 68
47608_at	6.11e-05	1.1e-06	-6.82819	5.69094	-0.405818	TJAP1	tight junction associated protein 1
202217_at	5.9e-05	1.03e-06	-6.85981	5.68877	-0.676586	C21orf33	chromosome 21 open reading frame 33
226897_s_at	6.04e-05	1.07e-06	6.84254	5.68407	0.628933	ZC3H7A	zinc finger CCCH-type containing 7A
209286_at	5.64e-05	9.74e-07	-6.88683	5.68328	-0.55558	CDC42EP3	CDC42 effector protein 3
240265_at	6.09e-05	1.08e-06	-6.8358	5.68093	-1.53257	TRAF3IP3	TRAF3 interacting protein 3
230178_s_at	6.16e-05	1.12e-06	-6.8219	5.67834	-1.06739	ELP2	elongator acetyltransferase complex subunit 2
211302_s_at	6.11e-05	1.1e-06	6.82846	5.67609	1.51101	PDE4B	phosphodiesterase 4B
224880_at	5.9e-05	1.03e-06	-6.85897	5.67371	-0.85366	RALA	RALA Ras like proto-oncogene A
222843_at	6.21e-05	1.13e-06	-6.81569	5.672	-2.04672	FIGNL1	fidgetin like 1
201595_s_at	5.48e-05	9.3e-07	6.90881	5.66757	0.47072	ZC3H15	zinc finger CCCH-type containing 15
226372_at	6.11e-05	1.1e-06	-6.82888	5.66486	-1.45142	CHST11	carbohydrate (chondroitin 4) sulfotransferase 11
238311_at	6.15e-05	1.11e-06	6.82419	5.66358	1.21178
201144_s_at	6.03e-05	1.07e-06	-6.84426	5.66347	-0.676012	EIF2S1	eukaryotic translation initiation factor 2 subunit alpha
213092_x_at	6.21e-05	1.13e-06	-6.81546	5.66234	-0.650947	DNAJC9	DnaJ heat shock protein family (Hsp40) member C9
229969_at	6.19e-05	1.13e-06	-6.81829	5.66072	-0.690905	SEC63	SEC63 homolog, protein translocation regulator
214941_s_at	6.25e-05	1.15e-06	6.80955	5.66021	0.913409	PRPF40A	pre-mRNA processing factor 40 homolog A
229298_at	6.25e-05	1.15e-06	-6.8099	5.66005	-2.0143	KBTBD7	kelch repeat and BTB domain containing 7
222489_s_at	6.11e-05	1.09e-06	-6.83405	5.65734	-0.418241	WRNIP1	Werner helicase interacting protein 1
51146_at	6.25e-05	1.14e-06	-6.81064	5.65503	-1.32585	PIGV	phosphatidylinositol glycan anchor biosynthesis class V
214193_s_at	6.27e-05	1.15e-06	-6.80632	5.65355	-1.59216	DIEXF	digestive organ expansion factor homolog (zebrafish)
201393_s_at	5.75e-05	1e-06	-6.8743	5.65192	-0.6124	IGF2R	insulin like growth factor 2 receptor
212723_at	6.04e-05	1.07e-06	6.84313	5.64994	0.849539	JMJD6	arginine demethylase and lysine hydroxylase
1555845_at	6.11e-05	1.1e-06	-6.83086	5.64501	-0.987365
224730_at	6.26e-05	1.15e-06	-6.80788	5.63767	-0.919436	DCAF7	DDB1 and CUL4 associated factor 7
209771_x_at	5.9e-05	1.03e-06	-6.86003	5.63628	-0.65865	CD24	CD24 molecule
226925_at	6.18e-05	1.12e-06	-6.81998	5.63471	-0.798752	PXYLP1	2-phosphoxylose phosphatase 1
224627_at	6.33e-05	1.17e-06	-6.80035	5.63258	-0.690506	GBA2	glucosylceramidase beta 2
212623_at	6.21e-05	1.13e-06	-6.81655	5.63217	-0.687303	TMEM41B	transmembrane protein 41B
226511_at	6.33e-05	1.17e-06	-6.79995	5.6299	-1.00106	DCAF10	DDB1 and CUL4 associated factor 10
208650_s_at	6.11e-05	1.1e-06	-6.83053	5.62848	-0.571913	CD24	CD24 molecule
207994_s_at	6.11e-05	1.1e-06	6.82793	5.62777	1.86476	OPRM1	opioid receptor mu 1
214988_s_at	5.47e-05	9.26e-07	-6.91048	5.62408	-1.10926	SON	SON DNA binding protein
204191_at	6.17e-05	1.12e-06	6.821	5.62377	0.687922	IFNAR1	interferon alpha and beta receptor subunit 1
227521_at	6.25e-05	1.15e-06	6.80921	5.62297	1.22137	FBXO33	F-box protein 33
243918_at	6.36e-05	1.18e-06	6.79638	5.61802	2.1548
221534_at	6.44e-05	1.2e-06	-6.78967	5.614	-1.01985	C11orf68	chromosome 11 open reading frame 68
202184_s_at	6.3e-05	1.16e-06	-6.80324	5.60666	-0.939684	NUP133	nucleoporin 133
201176_s_at	6.07e-05	1.08e-06	-6.83769	5.59803	-0.794698	ARCN1	archain 1
217649_at	6.57e-05	1.22e-06	6.7788	5.59422	1.74686	ZFAND5	zinc finger AN1-type containing 5
227937_at	6.25e-05	1.14e-06	-6.8104	5.58972	-0.705134	MYPOP	Myb related transcription factor, partner of profilin
209829_at	6.6e-05	1.24e-06	-6.77388	5.58537	-2.13144	FAM65B	family with sequence similarity 65 member B
221060_s_at	6.52e-05	1.21e-06	-6.78293	5.58383	-1.98098	TLR4	toll like receptor 4
212199_at	6.11e-05	1.1e-06	-6.82949	5.58362	-1.1744	MRFAP1L1	Morf4 family associated protein 1 like 1
219035_s_at	6.36e-05	1.18e-06	-6.79723	5.57803	-1.12273	RNF34	ring finger protein 34
201917_s_at	6.22e-05	1.13e-06	6.81461	5.57412	1.37311	SLC25A36	solute carrier family 25 member 36
226343_at	6.29e-05	1.16e-06	-6.80448	5.56614	-0.820217	DPP8	dipeptidyl peptidase 8
223297_at	6.6e-05	1.23e-06	-6.77556	5.56524	-1.01397	AMMECR1L	AMMECR1 like
225439_at	6.68e-05	1.26e-06	-6.76671	5.56426	-1.23172	NUDCD1	NudC domain containing 1
202318_s_at	6.16e-05	1.12e-06	-6.82257	5.5602	-0.41768	SENP6	SUMO1/sentrin specific peptidase 6
208375_at	5.27e-05	8.73e-07	-6.93888	5.55724	-0.37762	IFNA1	interferon alpha 1
235940_at	6.6e-05	1.24e-06	-6.77459	5.5569	-2.69158	C9orf64	chromosome 9 open reading frame 64
225641_at	6.68e-05	1.26e-06	6.76623	5.55583	0.883651	MEF2D	myocyte enhancer factor 2D
203583_at	6.27e-05	1.16e-06	-6.80611	5.55165	-0.716142	UNC50	unc-50 inner nuclear membrane RNA binding protein
229710_at	6.7e-05	1.27e-06	-6.76319	5.54672	-1.1169	ERCC6L2	ERCC excision repair 6 like 2
226458_at	6.79e-05	1.28e-06	-6.75603	5.54657	-1.71429
235159_at	6.82e-05	1.29e-06	-6.75349	5.54548	-0.88604
207575_at	6.23e-05	1.14e-06	6.81311	5.54349	1.39142	GOLGA6A	golgin A6 family member A
201858_s_at	5.23e-05	8.6e-07	6.94566	5.54334	0.44373	SRGN	serglycin
201746_at	6.85e-05	1.3e-06	-6.75034	5.54062	-0.933949	TP53	tumor protein p53
226251_at	6.57e-05	1.22e-06	-6.7785	5.54038	-0.863808	ASXL2	additional sex combs like 2, transcriptional regulator
1568815_a_at	6.7e-05	1.26e-06	6.76413	5.5399	0.891322	DDX50	DEAD-box helicase 50
244450_at	6.85e-05	1.3e-06	-6.75072	5.5373	-1.89514
1553575_at	6.11e-05	1.1e-06	-6.82756	5.53438	-1.28074	ND6	NADH dehydrogenase, subunit 6 (complex I)
236002_at	6.89e-05	1.31e-06	-6.74634	5.53102	-1.04014
225989_at	6.89e-05	1.31e-06	-6.74614	5.52738	-1.46295	HERC4	HECT and RLD domain containing E3 ubiquitin protein ligase 4
1569864_at	6.67e-05	1.25e-06	6.76882	5.52565	1.47445	SERAC1	serine active site containing 1
219003_s_at	6.9e-05	1.32e-06	-6.74411	5.525	-1.84449	MANEA	mannosidase endo-alpha
217783_s_at	5.79e-05	1.01e-06	6.87069	5.5238	0.77434	YPEL5	yippee like 5
203122_at	6.72e-05	1.27e-06	-6.76155	5.52292	-0.611468	TRAPPC12	trafficking protein particle complex 12
1553096_s_at	6.89e-05	1.31e-06	6.74652	5.52244	1.14848	BCL2L11	BCL2 like 11
223005_s_at	6.9e-05	1.32e-06	-6.74379	5.52155	-0.690337	TMEM245	transmembrane protein 245
224962_at	6.9e-05	1.32e-06	-6.7432	5.51933	-1.3135	C9orf69	chromosome 9 open reading frame 69
1556064_at	6.51e-05	1.21e-06	-6.78464	5.5173	-1.26166	LOC284926	uncharacterized LOC284926
212846_at	6.54e-05	1.22e-06	-6.78155	5.50905	-0.800249	RRP1B	ribosomal RNA processing 1B
229167_at	6.95e-05	1.33e-06	-6.73883	5.5061	-1.29946	PURA	purine rich element binding protein A
239130_at	7.03e-05	1.36e-06	-6.73013	5.49899	-1.20439	MIR3671///MIR101-1	microRNA 3671///microRNA 101-1
224689_at	7.03e-05	1.35e-06	-6.73176	5.49514	-0.768554	MANBAL	mannosidase beta like
219816_s_at	6.68e-05	1.26e-06	-6.76573	5.49251	-0.577877	RBM23	RNA binding motif protein 23
212565_at	7.06e-05	1.37e-06	-6.72719	5.49073	-1.36541	STK38L	serine/threonine kinase 38 like
218462_at	6.16e-05	1.12e-06	6.82191	5.49026	0.51893	RPF1	ribosome production factor 1 homolog
229433_at	7.03e-05	1.36e-06	6.73105	5.48886	0.678491	RBM26	RNA binding motif protein 26
203629_s_at	6.95e-05	1.33e-06	-6.73927	5.48789	-0.885797	COG5	component of oligomeric golgi complex 5
226924_at	6.99e-05	1.34e-06	-6.73491	5.48775	-1.1692	LINC00909	long intergenic non-protein coding RNA 909
226387_at	6.98e-05	1.34e-06	-6.73654	5.48535	-0.818198	RSBN1L	round spermatid basic protein 1 like
238462_at	7.03e-05	1.36e-06	-6.72957	5.48204	-1.20444	UBASH3B	ubiquitin associated and SH3 domain containing B
213405_at	7.02e-05	1.35e-06	-6.73247	5.48156	-1.03892	RAB22A	RAB22A, member RAS oncogene family
209063_x_at	7.07e-05	1.38e-06	6.72411	5.47866	1.45159	PAIP1	poly(A) binding protein interacting protein 1
202223_at	7.07e-05	1.37e-06	-6.72459	5.47619	-1.04194	STT3A	STT3A, catalytic subunit of the oligosaccharyltransferase complex
230261_at	6.82e-05	1.29e-06	-6.7536	5.4745	-1.73359	ST8SIA4	ST8 alpha-N-acetyl-neuraminide alpha-2,8-sialyltransferase 4
223265_at	6.39e-05	1.19e-06	-6.79381	5.47248	-1.27218	SH3BP5L	SH3 binding domain protein 5 like
222852_at	7.15e-05	1.4e-06	-6.71692	5.47223	-0.991586	C10orf88	chromosome 10 open reading frame 88
200813_s_at	7.13e-05	1.39e-06	-6.71969	5.47184	-1.20621	PAFAH1B1	platelet activating factor acetylhydrolase 1b regulatory subunit 1
236128_at	7.15e-05	1.4e-06	-6.71693	5.46998	-1.64836	ZNF91	zinc finger protein 91
223135_s_at	6.99e-05	1.34e-06	6.73516	5.46984	0.796246	BBX	BBX, HMG-box containing
228506_at	7.03e-05	1.36e-06	-6.7296	5.46786	-0.918273	NSMCE4A	NSE4 homolog A, SMC5-SMC6 complex component
217225_x_at	6.6e-05	1.24e-06	-6.77452	5.46181	-0.62735	LOC101060373///NOMO3///NOMO2///NOMO1	uncharacterized LOC101060373///NODAL modulator 3///NODAL modulator 2///NODAL modulator 1
217414_x_at	6.89e-05	1.31e-06	-6.7454	5.45418	-4.67473	HBA2///HBA1	hemoglobin subunit alpha 2///hemoglobin subunit alpha 1
225875_s_at	7.2e-05	1.41e-06	-6.71205	5.45265	-1.16226	NIPAL3	NIPA like domain containing 3
222682_s_at	7.18e-05	1.4e-06	-6.7142	5.44664	-1.12105	FAM114A2	family with sequence similarity 114 member A2
243638_at	6.68e-05	1.26e-06	6.76634	5.44551	1.15684
1554480_a_at	7.06e-05	1.37e-06	-6.72613	5.44316	-0.765839	ARMC10	armadillo repeat containing 10
216602_s_at	7.35e-05	1.45e-06	-6.70026	5.43722	-1.31828	FARSA	phenylalanyl-tRNA synthetase alpha subunit
1552790_a_at	7.28e-05	1.43e-06	-6.70649	5.4367	-2.08369	SEC62	SEC62 homolog, preprotein translocation factor
222275_at	7.35e-05	1.45e-06	-6.69996	5.43555	-1.33573	MRPS30	mitochondrial ribosomal protein S30
222481_at	7.06e-05	1.37e-06	-6.72564	5.43337	-0.462454	TIMM10B	translocase of inner mitochondrial membrane 10 homolog B (yeast)
233749_at	7.36e-05	1.45e-06	-6.69887	5.42705	-2.5108	MSN	moesin
223070_at	6.68e-05	1.26e-06	6.76574	5.42164	0.55141	SELK	selenoprotein K
235132_at	7.42e-05	1.47e-06	-6.69386	5.41599	-0.917393	NIFK-AS1	NIFK antisense RNA 1
202710_at	7.38e-05	1.46e-06	-6.69707	5.41543	-2.27615	BET1	Bet1 golgi vesicular membrane trafficking protein
230298_at	7.42e-05	1.47e-06	-6.69349	5.4151	-1.2666	MBLAC2	metallo-beta-lactamase domain containing 2
223386_at	7.43e-05	1.47e-06	-6.69186	5.41434	-1.86513	FAM118B	family with sequence similarity 118 member B
225607_at	7.31e-05	1.44e-06	-6.7039	5.41307	-0.526414	CCDC43	coiled-coil domain containing 43
1557246_at	7.47e-05	1.48e-06	-6.68846	5.40773	-0.778461	KIDINS220	kinase D-interacting substrate 220kDa
218525_s_at	7.52e-05	1.5e-06	-6.68385	5.40451	-0.887514	HIF1AN	hypoxia inducible factor 1 alpha subunit inhibitor
223945_x_at	7.4e-05	1.46e-06	6.69529	5.39922	0.423627	RP9P	retinitis pigmentosa 9 pseudogene
237741_at	7.53e-05	1.5e-06	6.68241	5.396	2.01544	SLC25A36	solute carrier family 25 member 36
212531_at	7.52e-05	1.5e-06	-6.6834	5.39554	-2.42412	LCN2	lipocalin 2
236989_at	7.54e-05	1.51e-06	6.67979	5.39548	1.16368
225120_at	7.18e-05	1.41e-06	-6.71373	5.39453	-0.59291	MIR4657///PURB	microRNA 4657///purine rich element binding protein B
236316_at	7.54e-05	1.51e-06	6.68003	5.39064	2.02115	FAM3C	family with sequence similarity 3 member C
205078_at	7.18e-05	1.4e-06	-6.71435	5.3886	-0.677281	PIGF	phosphatidylinositol glycan anchor biosynthesis class F
235071_at	7.54e-05	1.51e-06	-6.68077	5.3859	-1.54911	WDR92	WD repeat domain 92
203165_s_at	7.57e-05	1.52e-06	-6.67587	5.37288	-1.01703	SLC33A1	solute carrier family 33 member 1
225036_at	7.15e-05	1.4e-06	-6.71691	5.3724	-1.00756	TOMM5	translocase of outer mitochondrial membrane 5
226015_at	7.35e-05	1.45e-06	-6.70068	5.36977	-1.14505	ZNF12	zinc finger protein 12
226186_at	7.56e-05	1.52e-06	-6.67665	5.36466	-1.10211	TMOD2	tropomodulin 2
240310_at	7.58e-05	1.53e-06	-6.67472	5.36287	-1.04006	TOR1AIP1	torsin 1A interacting protein 1
1569189_at	7.7e-05	1.56e-06	-6.6657	5.36279	-1.9497	TTC9C	tetratricopeptide repeat domain 9C
202322_s_at	7.43e-05	1.47e-06	-6.69251	5.35987	-1.05042	GGPS1	geranylgeranyl diphosphate synthase 1
215716_s_at	7.06e-05	1.37e-06	6.72675	5.35153	0.70524	ATP2B1	ATPase plasma membrane Ca2+ transporting 1
204808_s_at	7.86e-05	1.6e-06	-6.65272	5.33895	-1.32378	TMEM5	transmembrane protein 5
242111_at	7.86e-05	1.6e-06	-6.65214	5.33204	-0.949139	METTL3	methyltransferase like 3
214074_s_at	7.93e-05	1.63e-06	-6.64597	5.32299	-1.81068	CTTN	cortactin
229410_at	7.91e-05	1.62e-06	-6.64759	5.32296	-0.614832	SLC35E1	solute carrier family 35 member E1
212153_at	7.75e-05	1.58e-06	-6.66005	5.31831	-0.741467	POGZ	pogo transposable element with ZNF domain
218653_at	8.02e-05	1.65e-06	-6.63878	5.31122	-0.972284	SLC25A15	solute carrier family 25 member 15
228348_at	7.71e-05	1.56e-06	-6.66496	5.30773	-0.7195	LINS1	lines homolog 1
207009_at	7.58e-05	1.53e-06	-6.67428	5.30626	-1.62995	PHOX2B	paired like homeobox 2b
213643_s_at	8.03e-05	1.65e-06	-6.63789	5.30131	-1.00316	INPP5B	inositol polyphosphate-5-phosphatase B
202246_s_at	7.91e-05	1.62e-06	-6.64845	5.29838	-0.618642	CDK4	cyclin dependent kinase 4
218146_at	7.56e-05	1.52e-06	-6.67761	5.2935	-0.641868	GLT8D1	glycosyltransferase 8 domain containing 1
212299_at	7.75e-05	1.58e-06	-6.66015	5.28938	-0.647087	NEK9	NIMA related kinase 9
1558700_s_at	8.08e-05	1.67e-06	-6.63391	5.28768	-2.27813	ZNF260	zinc finger protein 260
224600_at	7.54e-05	1.51e-06	-6.67971	5.28601	-0.46737	CGGBP1	CGG triplet repeat binding protein 1
224708_at	7.91e-05	1.62e-06	-6.64886	5.28261	-0.900087	KIAA2013	KIAA2013
241699_at	8.2e-05	1.7e-06	-6.62508	5.28148	-1.22362
214058_at	7.93e-05	1.62e-06	-6.64629	5.28146	-1.29964	MYCL	v-myc avian myelocytomatosis viral oncogene lung carcinoma derived homolog
227465_at	7.58e-05	1.53e-06	-6.67361	5.27762	-0.398753	MAU2	MAU2 sister chromatid cohesion factor
1555910_at	8.29e-05	1.73e-06	-6.61798	5.25992	-0.911448	PTCD2	pentatricopeptide repeat domain 2
201086_x_at	7.15e-05	1.39e-06	-6.71786	5.25346	-1.04368	SON	SON DNA binding protein
201193_at	7.58e-05	1.53e-06	-6.67428	5.25333	-1.49186	IDH1	isocitrate dehydrogenase (NADP(+)) 1, cytosolic
226993_at	7.54e-05	1.51e-06	-6.68042	5.24819	-0.38292	TRIP12	thyroid hormone receptor interactor 12
217918_at	7.51e-05	1.5e-06	-6.68473	5.24308	-0.32399	DYNLRB1	dynein light chain roadblock-type 1
212721_at	7.71e-05	1.56e-06	6.66413	5.23699	0.56509	SREK1	splicing regulatory glutamic acid and lysine rich protein 1
225741_at	8.47e-05	1.78e-06	-6.60455	5.23588	-1.43671	THUMPD3	THUMP domain containing 3
213233_s_at	8.22e-05	1.71e-06	-6.62318	5.23494	-1.42516	KLHL9	kelch like family member 9
221081_s_at	7.86e-05	1.6e-06	-6.65262	5.22891	-1.08523	DENND2D	DENN domain containing 2D
209389_x_at	7.5e-05	1.49e-06	6.68564	5.22556	0.81411	DBI	diazepam binding inhibitor, acyl-CoA binding protein
204244_s_at	8.36e-05	1.74e-06	6.61286	5.22405	1.09508	DBF4	DBF4 zinc finger
240066_at	8.55e-05	1.81e-06	-6.59596	5.22178	-1.23626
203378_at	8.2e-05	1.7e-06	-6.62571	5.21619	-0.602114	PCF11	PCF11 cleavage and polyadenylation factor subunit
242648_at	8.06e-05	1.66e-06	-6.63548	5.21414	-1.06482	KLHL8	kelch like family member 8
225876_at	8.41e-05	1.76e-06	-6.60916	5.21	-1.02031	NIPAL3	NIPA like domain containing 3
211758_x_at	8.02e-05	1.65e-06	-6.63942	5.20884	-1.01259	TXNDC9	thioredoxin domain containing 9
203598_s_at	8.57e-05	1.82e-06	-6.59431	5.20576	-0.901253	WBP4	WW domain binding protein 4
231832_at	8.48e-05	1.78e-06	-6.6029	5.20416	-1.0272	POC1B-GALNT4///GALNT4	POC1B-GALNT4 readthrough///polypeptide N-acetylgalactosaminyltransferase 4
225554_s_at	8.49e-05	1.79e-06	-6.60213	5.19705	-0.733523	ANAPC7	anaphase promoting complex subunit 7
212478_at	8.48e-05	1.78e-06	6.60363	5.19556	2.01538	RMND5A	required for meiotic nuclear division 5 homolog A
226795_at	8.55e-05	1.81e-06	6.59702	5.19181	0.584988	LRCH1	leucine rich repeats and calponin homology domain containing 1
222703_s_at	8.7e-05	1.86e-06	6.58347	5.1909	0.88078	YRDC	yrdC N6-threonylcarbamoyltransferase domain containing
232687_at	8.65e-05	1.84e-06	-6.58692	5.18886	-0.904074	GPRIN3	GPRIN family member 3
212403_at	8.51e-05	1.79e-06	-6.60061	5.18609	-0.639941	UBE3B	ubiquitin protein ligase E3B
208910_s_at	7.45e-05	1.48e-06	6.69015	5.18599	0.50047	C1QBP	complement C1q binding protein
225159_s_at	8.08e-05	1.67e-06	-6.63404	5.18226	-0.66124	ELK4	ELK4, ETS transcription factor
219130_at	8.65e-05	1.85e-06	-6.58657	5.18129	-1.20347	TRMT13	tRNA methyltransferase 13 homolog
212754_s_at	8.24e-05	1.71e-06	-6.62103	5.17964	-0.478339	MON2	MON2 homolog, regulator of endosome-to-Golgi trafficking
213045_at	8.51e-05	1.79e-06	-6.5997	5.17948	-0.496882	MAST3	microtubule associated serine/threonine kinase 3
226342_at	8.8e-05	1.88e-06	6.57773	5.17571	1.83346	SPTBN1	spectrin beta, non-erythrocytic 1
202631_s_at	8.8e-05	1.89e-06	-6.57647	5.1744	-1.06007	APPBP2	amyloid beta precursor protein binding protein 2
222681_at	8.55e-05	1.81e-06	-6.59602	5.1724	-0.496192	POGLUT1	protein O-glucosyltransferase 1
219123_at	8.85e-05	1.9e-06	-6.57306	5.17129	-1.83143	ZNF232	zinc finger protein 232
228168_at	8.87e-05	1.91e-06	-6.57128	5.17041	-1.01392	ATP5G3	ATP synthase, H+ transporting, mitochondrial Fo complex subunit C3 (subunit 9)
222980_at	7.5e-05	1.49e-06	-6.68553	5.16358	-1.16583	RAB10	RAB10, member RAS oncogene family
218735_s_at	8.9e-05	1.92e-06	-6.56836	5.16021	-1.01155	ZNF544	zinc finger protein 544
223087_at	7.75e-05	1.57e-06	-6.66101	5.15957	-0.81739	ECHDC1	ethylmalonyl-CoA decarboxylase 1
221143_at	9.01e-05	1.95e-06	-6.5621	5.14845	-1.47122	RPA4	replication protein A4
225022_at	8.57e-05	1.82e-06	-6.59427	5.14417	-0.864132	GOPC	golgi associated PDZ and coiled-coil motif containing
212993_at	8.33e-05	1.73e-06	-6.61558	5.14103	-0.957066	NACC2	NACC family member 2
205977_s_at	9.09e-05	1.97e-06	-6.557	5.13732	-0.792205	EPHA1	EPH receptor A1
227309_at	8.65e-05	1.85e-06	6.58637	5.13514	1.18743	YOD1	YOD1 deubiquitinase
243296_at	7.75e-05	1.57e-06	6.66076	5.13225	2.52429	NAMPT	nicotinamide phosphoribosyltransferase
238142_at	8.88e-05	1.91e-06	-6.57051	5.13188	-0.989356
202626_s_at	7.71e-05	1.56e-06	6.66457	5.13152	0.62118	LYN	LYN proto-oncogene, Src family tyrosine kinase
225557_at	8.88e-05	1.91e-06	6.57004	5.13143	1.70091	CSRNP1	cysteine and serine rich nuclear protein 1
241985_at	9.12e-05	1.98e-06	6.55388	5.13076	1.88314	JMY	junction mediating and regulatory protein, p53 cofactor
218583_s_at	8.85e-05	1.9e-06	-6.57251	5.13021	-0.776622	DCUN1D1	defective in cullin neddylation 1 domain containing 1
1564274_at	6.85e-05	1.3e-06	6.74971	5.12404	2.53264	C9orf47	chromosome 9 open reading frame 47
227501_at	8.82e-05	1.89e-06	6.57525	5.12217	1.45332
1564064_a_at	9.12e-05	1.98e-06	6.55349	5.1215	0.584832	ATP11B	ATPase phospholipid transporting 11B (putative)
210281_s_at	9.1e-05	1.98e-06	6.55506	5.12017	2.01155	ZMYM2	zinc finger MYM-type containing 2
229672_at	9.18e-05	2.01e-06	-6.54808	5.11848	-1.38089	UQCC1	ubiquinol-cytochrome c reductase complex assembly factor 1
229757_at	9.18e-05	2e-06	-6.5487	5.11827	-0.965497
225231_at	8.15e-05	1.69e-06	-6.62886	5.11707	-0.85559	CBL	Cbl proto-oncogene
242576_x_at	8.8e-05	1.89e-06	-6.57663	5.11676	-0.750663
221274_s_at	9.22e-05	2.02e-06	-6.54508	5.11237	-0.794878	LMAN2L	lectin, mannose binding 2 like
225550_at	9.16e-05	1.99e-06	-6.55091	5.11106	-0.890818	CNST	consortin, connexin sorting protein
210685_s_at	9.05e-05	1.96e-06	-6.5595	5.1109	-0.485057	UBE4B	ubiquitination factor E4B
235443_at	9.27e-05	2.04e-06	-6.54121	5.10489	-1.43935	CKMT2-AS1	CKMT2 antisense RNA 1
231852_at	9.29e-05	2.05e-06	-6.53898	5.10196	-0.963837	ERI1	exoribonuclease 1
204308_s_at	9.28e-05	2.04e-06	-6.53972	5.10055	-1.19716	TECPR2	tectonin beta-propeller repeat containing 2
235242_at	8.1e-05	1.67e-06	6.63233	5.09813	0.85338	REL	REL proto-oncogene, NF-kB subunit
1554309_at	9.27e-05	2.04e-06	6.54061	5.0959	2.70173	EIF4G3	eukaryotic translation initiation factor 4 gamma 3
203286_at	8.4e-05	1.75e-06	-6.61025	5.09213	-0.45895	RNF44	ring finger protein 44
217758_s_at	8.47e-05	1.77e-06	-6.60552	5.0901	-0.53267	TM9SF3	transmembrane 9 superfamily member 3
209749_s_at	8.62e-05	1.83e-06	-6.59116	5.08981	-0.54508	ACE	angiotensin I converting enzyme
238937_at	9.36e-05	2.06e-06	-6.53469	5.08832	-1.98027	ZNF420	zinc finger protein 420
1553218_a_at	9.27e-05	2.04e-06	-6.54063	5.08336	-0.64288	ZNF512	zinc finger protein 512
219434_at	9.09e-05	1.97e-06	6.55623	5.08231	0.921744	TREM1	triggering receptor expressed on myeloid cells 1
209131_s_at	7.56e-05	1.52e-06	-6.67743	5.08062	-0.5267	SNAP23	synaptosome associated protein 23
202630_at	9.22e-05	2.02e-06	-6.54411	5.07982	-0.955519	APPBP2	amyloid beta precursor protein binding protein 2
203971_at	9.34e-05	2.06e-06	-6.53589	5.07969	-1.07915	SLC31A1	solute carrier family 31 member 1
225220_at	9.06e-05	1.96e-06	6.55892	5.07643	1.06873	SNHG8///SNORA24	small nucleolar RNA host gene 8///small nucleolar RNA, H/ACA box 24
1558969_a_at	9.48e-05	2.11e-06	-6.52507	5.07411	-0.875078	RPL32P3	ribosomal protein L32 pseudogene 3
201987_at	8.48e-05	1.78e-06	-6.60333	5.07321	-0.57848	MED13	mediator complex subunit 13
205645_at	8.02e-05	1.65e-06	-6.63987	5.07152	-0.73968	REPS2	RALBP1 associated Eps domain containing 2
238902_at	9.48e-05	2.1e-06	-6.5272	5.0702	-1.82987
206854_s_at	9.38e-05	2.07e-06	-6.53319	5.06838	-0.851744	MAP3K7	mitogen-activated protein kinase kinase kinase 7
244804_at	9.48e-05	2.1e-06	6.52615	5.06741	2.49454	SQSTM1	sequestosome 1
236495_at	9.46e-05	2.09e-06	6.52908	5.06575	3.25987
213817_at	8.65e-05	1.84e-06	-6.5873	5.06314	-1.17017	IRAK3	interleukin 1 receptor associated kinase 3
219421_at	9.55e-05	2.13e-06	-6.52015	5.05854	-1.94813	TTC33	tetratricopeptide repeat domain 33
223189_x_at	8.54e-05	1.8e-06	6.5979	5.05816	1.1037	KMT2E	lysine methyltransferase 2E
228386_s_at	9.55e-05	2.13e-06	-6.52093	5.05522	-0.831442	DDX59	DEAD-box helicase 59
225901_at	9.6e-05	2.15e-06	6.5169	5.0467	0.854264	PTPMT1	protein tyrosine phosphatase, mitochondrial 1
200915_x_at	8.47e-05	1.78e-06	6.60468	5.04427	0.45583	KTN1	kinectin 1
228334_x_at	9.48e-05	2.1e-06	-6.52664	5.0432	-0.601281	CEP44	centrosomal protein 44
224834_at	9.72e-05	2.18e-06	-6.5089	5.04096	-1.07988	UBTD2	ubiquitin domain containing 2
237464_at	9.7e-05	2.18e-06	6.51027	5.03901	1.85549	LOC101060386///BOLA2///SMG1	putative uncharacterized SMG1-like protein///bolA family member 2///SMG1, nonsense mediated mRNA decay associated PI3K related kinase
244443_at	9.63e-05	2.16e-06	6.51395	5.03577	2.0998	LINC01578	long intergenic non-protein coding RNA 1578
1553959_a_at	9.63e-05	2.16e-06	-6.51443	5.03437	-0.495656	B3GALT6	beta-1,3-galactosyltransferase 6
238109_at	9.49e-05	2.11e-06	-6.52382	5.03146	-1.01325	ZNF782	zinc finger protein 782
220239_at	9.75e-05	2.2e-06	6.50539	5.02574	0.964287	KLHL7	kelch like family member 7
204056_s_at	9.73e-05	2.19e-06	-6.50732	5.02541	-1.86919	MVK	mevalonate kinase
205705_at	9.84e-05	2.22e-06	-6.50006	5.02381	-0.617624	ANKRD26	ankyrin repeat domain 26
236975_at	9.75e-05	2.2e-06	6.50516	5.01921	2.34306
234643_x_at	9.73e-05	2.19e-06	6.5077	5.01787	0.937055
220303_at	2.98e-05	3.73e-07	7.34783	5.01754	0.076385	PDZD3	PDZ domain containing 3
1554319_at	8.65e-05	1.84e-06	6.5885	5.01562	1.16571	RPS6KA5	ribosomal protein S6 kinase A5
231370_at	9.73e-05	2.19e-06	6.50705	5.01327	1.28183	PPM1A	protein phosphatase, Mg2+/Mn2+ dependent 1A
211559_s_at	9.9e-05	2.24e-06	6.49598	5.00706	0.957071	CCNG2	cyclin G2
202706_s_at	9.94e-05	2.26e-06	-6.49304	5.00313	-1.55917	UMPS	uridine monophosphate synthetase
209177_at	9.88e-05	2.24e-06	-6.49737	5.00292	-1.24807	NDUFAF3	NADH:ubiquinone oxidoreductase complex assembly factor 3
225595_at	9.92e-05	2.25e-06	-6.49492	5.00033	-0.717684	CREBZF	CREB/ATF bZIP transcription factor
232200_at	0.0001	2.28e-06	6.48902	4.99903	1.07198	HSPA9	heat shock protein family A (Hsp70) member 9
213286_at	9.93e-05	2.25e-06	6.49411	4.99814	0.90602	ZFR	zinc finger RNA binding protein
1557267_s_at	9.48e-05	2.11e-06	6.52523	4.99718	0.715665	GEN1	GEN1, Holliday junction 5' flap endonuclease
217803_at	8.51e-05	1.79e-06	-6.59985	4.99606	-0.73133	GOLPH3	golgi phosphoprotein 3
233931_at	0.0001	2.28e-06	6.48929	4.99425	1.28487
220319_s_at	9.75e-05	2.2e-06	6.50513	4.99183	1.18754	MYLIP	myosin regulatory light chain interacting protein
211064_at	0.000101	2.29e-06	-6.48601	4.98781	-1.40245	ZNF493	zinc finger protein 493
226109_at	9.18e-05	2e-06	-6.54874	4.98658	-1.48047	C21orf91	chromosome 21 open reading frame 91
202081_at	8.2e-05	1.7e-06	6.62463	4.98408	1.005	IER2	immediate early response 2
212379_at	0.000101	2.31e-06	-6.48188	4.98382	-1.23932	GART	phosphoribosylglycinamide formyltransferase, phosphoribosylglycinamide synthetase, phosphoribosylaminoimidazole synthetase
222985_at	8.65e-05	1.84e-06	-6.58819	4.98277	-1.2395	YWHAG	tyrosine 3-monooxygenase/tryptophan 5-monooxygenase activation protein gamma
201635_s_at	9.55e-05	2.13e-06	6.51987	4.97978	0.568842	FXR1	FMR1 autosomal homolog 1
208928_at	9.1e-05	1.97e-06	-6.5553	4.97891	-0.66339	POR	cytochrome p450 oxidoreductase
216863_s_at	0.000101	2.32e-06	-6.48098	4.97696	-1.11048	MORC2	MORC family CW-type zinc finger 2
215588_x_at	9.48e-05	2.11e-06	6.52556	4.97296	0.737963	RIOK3	RIO kinase 3
235215_at	0.000102	2.33e-06	-6.47797	4.97061	-2.00389	ERCC4	ERCC excision repair 4, endonuclease catalytic subunit
230075_at	0.000102	2.35e-06	-6.47445	4.96834	-1.26592	RAB39B	RAB39B, member RAS oncogene family
203203_s_at	9.63e-05	2.16e-06	6.51475	4.96639	0.873516	KRR1	KRR1, small subunit processome component homolog
202061_s_at	9.18e-05	2.01e-06	-6.54763	4.96605	-0.53502	SEL1L	SEL1L ERAD E3 ligase adaptor subunit
203513_at	8.8e-05	1.88e-06	-6.57736	4.96461	-0.45733	SPG11	spastic paraplegia 11 (autosomal recessive)
200768_s_at	9.16e-05	1.99e-06	-6.55061	4.96368	-0.76201	MAT2A	methionine adenosyltransferase 2A
230032_at	0.000101	2.3e-06	-6.48412	4.96333	-1.04258	OSGEPL1	O-sialoglycoprotein endopeptidase-like 1
237201_at	0.000103	2.36e-06	-6.47183	4.95951	-1.55013
209436_at	9.22e-05	2.02e-06	-6.54483	4.95787	-0.58903	SPON1	spondin 1
200761_s_at	8e-05	1.64e-06	-6.64127	4.95703	-0.54636	ARL6IP5	ADP ribosylation factor like GTPase 6 interacting protein 5
202956_at	9.48e-05	2.11e-06	-6.52469	4.95601	-0.43372	ARFGEF1	ADP ribosylation factor guanine nucleotide exchange factor 1
223384_s_at	0.000101	2.32e-06	-6.48127	4.95312	-0.976802	TRIM4	tripartite motif containing 4
225176_at	8.65e-05	1.84e-06	-6.589	4.95116	-0.67521	LNPEP	leucyl and cystinyl aminopeptidase
219244_s_at	0.000103	2.37e-06	-6.47067	4.95015	-1.08835	MRPL46	mitochondrial ribosomal protein L46
221825_at	9.63e-05	2.16e-06	-6.51403	4.94803	-0.447215	ANGEL2	angel homolog 2
228098_s_at	8.99e-05	1.94e-06	6.56342	4.94603	1.24914	MYLIP	myosin regulatory light chain interacting protein
223184_s_at	0.000103	2.38e-06	-6.46847	4.94087	-0.890271	AGPAT3	1-acylglycerol-3-phosphate O-acyltransferase 3
220086_at	0.000104	2.4e-06	6.46525	4.93491	1.32984	IKZF5	IKAROS family zinc finger 5
224958_at	0.000101	2.3e-06	6.48499	4.93268	0.833241	NUFIP2	NUFIP2, FMR1 interacting protein 2
219146_at	0.000104	2.42e-06	-6.46024	4.93085	-1.79638	TEFM	transcription elongation factor, mitochondrial
218156_s_at	0.000104	2.43e-06	-6.4595	4.92993	-0.526542	TSR1	TSR1, ribosome maturation factor
1554290_at	0.000104	2.43e-06	6.46001	4.92971	1.89456	LOC101929134///HERC3	uncharacterized LOC101929134///HECT and RLD domain containing E3 ubiquitin protein ligase 3
230886_at	0.000102	2.35e-06	6.47463	4.92585	0.921151
231763_at	0.000105	2.44e-06	-6.45749	4.92425	-0.895603	POLR3A	RNA polymerase III subunit A
202866_at	0.000103	2.37e-06	-6.47082	4.92354	-0.486764	DNAJB12	DnaJ heat shock protein family (Hsp40) member B12
238649_at	0.000105	2.45e-06	-6.45511	4.92335	-1.76781	PITPNC1	phosphatidylinositol transfer protein, cytoplasmic 1
218611_at	8.34e-05	1.74e-06	6.61461	4.92329	0.77409	IER5	immediate early response 5
205964_at	0.000105	2.46e-06	-6.45302	4.92112	-0.740197	ZNF426	zinc finger protein 426
227246_at	0.000106	2.48e-06	-6.4504	4.9171	-1.21285	PLRG1	pleiotropic regulator 1
237759_at	0.000103	2.39e-06	-6.46693	4.91381	-1.67686	CD48	CD48 molecule
1558983_at	9.75e-05	2.2e-06	6.50487	4.91211	0.60691	LRRC41	leucine rich repeat containing 41
241532_at	8.22e-05	1.71e-06	6.62303	4.91098	0.881079
232035_at	0.000106	2.48e-06	-6.45021	4.9108	-2.20968	HIST1H4H	histone cluster 1, H4h
222045_s_at	0.000106	2.48e-06	6.44944	4.91054	2.02684	PCIF1	PDX1 C-terminal inhibiting factor 1
227458_at	0.000105	2.47e-06	-6.45258	4.91036	-1.80015	CD274	CD274 molecule
223212_at	0.000105	2.44e-06	-6.45727	4.90977	-0.79472	ZDHHC16	zinc finger DHHC-type containing 16
203651_at	0.000101	2.3e-06	-6.48439	4.90933	-0.662897	ZFYVE16	zinc finger FYVE-type containing 16
235607_at	0.000104	2.4e-06	6.46536	4.90765	0.905094	LOC101928963	uncharacterized LOC101928963
223369_at	0.000107	2.52e-06	6.44316	4.90363	0.577008	NTMT1	N-terminal Xaa-Pro-Lys N-methyltransferase 1
204173_at	0.000104	2.42e-06	-6.46109	4.90011	-1.18769	MYL6B	myosin light chain 6B
203273_s_at	0.000107	2.51e-06	-6.44359	4.89493	-0.457587	TUSC2	tumor suppressor candidate 2
202054_s_at	0.000105	2.47e-06	-6.45205	4.89434	-0.767064	ALDH3A2	aldehyde dehydrogenase 3 family member A2
1557331_at	0.000107	2.52e-06	-6.44185	4.89336	-0.697243	POLR1B	RNA polymerase I subunit B
235406_x_at	0.000108	2.57e-06	-6.43261	4.88169	-0.65391	TMEM161B-AS1	TMEM161B antisense RNA 1
230226_s_at	0.000108	2.56e-06	-6.43532	4.87946	-1.95224	KDM5A	lysine demethylase 5A
225661_at	0.000106	2.5e-06	-6.446	4.87923	-1.71028	IFNAR1	interferon alpha and beta receptor subunit 1
1560271_at	0.000103	2.39e-06	6.46679	4.87615	0.769425
218979_at	0.000107	2.53e-06	-6.44139	4.87547	-1.99551	RMI1	RecQ mediated genome instability 1
228298_at	0.000104	2.41e-06	-6.46358	4.87254	-1.21198	PCED1B	PC-esterase domain containing 1B
207131_x_at	0.000109	2.59e-06	-6.42944	4.87217	-1.5831	GGT2///GGTLC1///GGTLC2///GGT1	gamma-glutamyltransferase 2///gamma-glutamyltransferase light chain 1///gamma-glutamyltransferase light chain 2///gamma-glutamyltransferase 1
201044_x_at	0.000107	2.52e-06	6.44299	4.87001	2.36054	DUSP1	dual specificity phosphatase 1
1555274_a_at	0.000109	2.61e-06	6.42655	4.86854	1.11008	EPT1	ethanolaminephosphotransferase 1
1567253_at	3.56e-05	4.91e-07	7.2143	4.86767	0.074999	OR10D3	olfactory receptor family 10 subfamily D member 3 (putative)
221736_at	0.000106	2.49e-06	-6.44857	4.86765	-0.500701	RALGAPB	Ral GTPase activating protein non-catalytic beta subunit
227640_s_at	0.000107	2.54e-06	6.43876	4.86517	0.4599	RP9P///RP9	retinitis pigmentosa 9 pseudogene///retinitis pigmentosa 9 (autosomal dominant)
225048_at	0.000103	2.38e-06	6.46829	4.8599	0.629142	PHF10	PHD finger protein 10
239923_at	0.000105	2.46e-06	6.45286	4.85946	1.61387
221227_x_at	0.000109	2.6e-06	-6.42846	4.85836	-0.907723	COQ3	coenzyme Q3, methyltransferase
227187_at	0.000107	2.54e-06	-6.43827	4.85674	-1.71411	CBLL1	Cbl proto-oncogene like 1
202820_at	0.000102	2.33e-06	-6.47889	4.85173	-0.882995	AHR	aryl hydrocarbon receptor
241991_at	0.00011	2.62e-06	-6.42434	4.8506	-0.732746
203506_s_at	0.000111	2.67e-06	-6.41588	4.84725	-0.800544	MED12	mediator complex subunit 12
235478_at	0.00011	2.64e-06	-6.42115	4.83894	-1.47724	DCLRE1C	DNA cross-link repair 1C
203377_s_at	0.00011	2.63e-06	6.42336	4.83675	0.725796	CDC40	cell division cycle 40
227350_at	0.000111	2.65e-06	-6.41922	4.83048	-0.68798	HELLS	helicase, lymphoid-specific
218519_at	0.00011	2.63e-06	-6.42289	4.82921	-1.3848	SLC35A5	solute carrier family 35 member A5
219646_at	0.000113	2.73e-06	6.40549	4.82476	0.964086	DEF8	differentially expressed in FDCP 8 homolog
201078_at	9.6e-05	2.14e-06	-6.51704	4.82158	-0.46747	TM9SF2	transmembrane 9 superfamily member 2
204085_s_at	0.000111	2.65e-06	-6.41934	4.82031	-1.55068	CLN5	ceroid-lipofuscinosis, neuronal 5
210588_x_at	0.000104	2.41e-06	6.46391	4.81395	0.5728	HNRNPH3	heterogeneous nuclear ribonucleoprotein H3
229870_at	0.000109	2.59e-06	6.42895	4.81138	1.29923	LOC644656	uncharacterized LOC644656
209332_s_at	0.000104	2.4e-06	-6.46486	4.81036	-0.77681	MAX	MYC associated factor X
215493_x_at	0.000105	2.47e-06	-6.45145	4.80996	-0.647637	BTN2A1	butyrophilin subfamily 2 member A1
218683_at	0.000108	2.55e-06	6.43673	4.80843	0.621867	PTBP2	polypyrimidine tract binding protein 2
230766_at	0.000112	2.71e-06	-6.40967	4.80625	-1.01543	GART	phosphoribosylglycinamide formyltransferase, phosphoribosylglycinamide synthetase, phosphoribosylaminoimidazole synthetase
1569076_a_at	0.000111	2.67e-06	6.41592	4.80566	1.68758	ZNF836	zinc finger protein 836
208738_x_at	9.48e-05	2.11e-06	6.52531	4.80539	0.47365	LOC101929087///SUMO2///SUMO3	small ubiquitin-related modifier 2 pseudogene///small ubiquitin-like modifier 2///small ubiquitin-like modifier 3
228595_at	0.000115	2.78e-06	-6.39644	4.80223	-1.66605	HSD17B1	hydroxysteroid 17-beta dehydrogenase 1
222804_x_at	0.000114	2.76e-06	-6.40121	4.80099	-0.912722	DCAF10	DDB1 and CUL4 associated factor 10
231087_at	0.000114	2.77e-06	-6.39829	4.79785	-1.39868
231844_at	0.000115	2.78e-06	-6.3969	4.79752	-0.737543	MGC27345///RBM28	uncharacterized protein MGC27345///RNA binding motif protein 28
201142_at	0.000109	2.59e-06	-6.4295	4.79622	-0.876142	EIF2S1	eukaryotic translation initiation factor 2 subunit alpha
214808_at	0.000112	2.7e-06	-6.41055	4.79048	-1.118
213246_at	0.000111	2.66e-06	-6.4179	4.78667	-1.06662	TMEM251	transmembrane protein 251
215905_s_at	0.000112	2.71e-06	-6.40922	4.78524	-0.816881	SNRNP40	small nuclear ribonucleoprotein U5 subunit 40
52285_f_at	0.000116	2.84e-06	-6.38785	4.78384	-1.66328	CEP76	centrosomal protein 76
226559_at	0.000117	2.88e-06	6.38165	4.77526	0.574505	IER5L	immediate early response 5 like
38241_at	0.000105	2.45e-06	-6.45503	4.76499	-0.70034	BTN3A3	butyrophilin subfamily 3 member A3
219296_at	0.000118	2.89e-06	-6.37931	4.74744	-0.765463	ZDHHC13	zinc finger DHHC-type containing 13
227075_at	0.000115	2.79e-06	-6.39491	4.74564	-0.883826	ELP3	elongator acetyltransferase complex subunit 3
230654_at	0.000116	2.85e-06	-6.38611	4.74449	-0.894739
205311_at	0.000115	2.81e-06	-6.3929	4.74356	-0.54996	DDC	dopa decarboxylase
228087_at	0.000118	2.9e-06	-6.37763	4.7415	-1.33543	CCDC126	coiled-coil domain containing 126
222058_at	0.00012	2.98e-06	-6.36513	4.74051	-0.825461	RNF130	ring finger protein 130
228071_at	9.88e-05	2.23e-06	-6.49795	4.73649	-1.93916	GIMAP7	GTPase, IMAP family member 7
1569263_at	0.000117	2.87e-06	6.38288	4.73435	3.10599
201266_at	0.000112	2.7e-06	-6.40996	4.73342	-0.720809	TXNRD1	thioredoxin reductase 1
203159_at	0.000117	2.87e-06	-6.38336	4.73185	-1.35185	GLS	glutaminase
204616_at	0.000113	2.74e-06	6.40379	4.7284	0.681668	UCHL3	ubiquitin C-terminal hydrolase L3
224341_x_at	0.000113	2.74e-06	-6.40319	4.72788	-1.83954	TLR4	toll like receptor 4
228003_at	0.000121	3.02e-06	6.35869	4.72673	0.892639	RAB30	RAB30, member RAS oncogene family
204257_at	0.00012	2.98e-06	-6.36546	4.72584	-1.88519	FADS3	fatty acid desaturase 3
239016_at	0.000115	2.79e-06	-6.39495	4.72445	-0.862592
1569320_at	0.000116	2.82e-06	6.39038	4.7237	0.686947	GPBP1L1	GC-rich promoter binding protein 1 like 1
225923_at	0.000121	3.02e-06	-6.35912	4.72156	-1.56364	VAPB	VAMP associated protein B and C
218886_at	0.00012	2.98e-06	-6.36529	4.72135	-0.572028	PAK1IP1	PAK1 interacting protein 1
200901_s_at	0.000111	2.64e-06	-6.42037	4.72135	-0.36201	M6PR///PHC1	mannose-6-phosphate receptor, cation dependent///polyhomeotic homolog 1
1553134_s_at	0.000121	3.02e-06	6.35899	4.71938	2.11509	C9orf72	chromosome 9 open reading frame 72
202459_s_at	0.00012	2.97e-06	-6.36761	4.71921	-0.691349	LPIN2	lipin 2
202537_s_at	0.000113	2.73e-06	6.40615	4.71714	0.506073	CHMP2B	charged multivesicular body protein 2B
241937_s_at	0.000122	3.05e-06	-6.35535	4.71654	-1.19608	WDR4	WD repeat domain 4
220038_at	0.000114	2.77e-06	-6.39884	4.71036	-0.916969	C8orf44-SGK3///SGK3	C8orf44-SGK3 readthrough///serum/glucocorticoid regulated kinase family member 3
223020_at	0.000108	2.56e-06	-6.43595	4.70909	-0.38745	CLPTM1L	CLPTM1 like
202695_s_at	0.000122	3.05e-06	-6.35496	4.70804	-2.14763	STK17A	serine/threonine kinase 17a
205301_s_at	0.000122	3.06e-06	-6.35313	4.70672	-0.901342	OGG1	8-oxoguanine DNA glycosylase
227536_at	0.000118	2.9e-06	-6.37766	4.70443	-1.43044	ZC3H13	zinc finger CCCH-type containing 13
213698_at	0.000115	2.79e-06	-6.39555	4.70305	-1.08562	TMEM35B///ZMYM6	transmembrane protein 35B///zinc finger MYM-type containing 6
242280_x_at	0.000122	3.09e-06	6.34918	4.70283	1.18261	CPEB4	cytoplasmic polyadenylation element binding protein 4
230917_at	0.000113	2.72e-06	6.40722	4.70167	0.733786	PLCG2	phospholipase C gamma 2
53968_at	0.000122	3.06e-06	-6.35305	4.69953	-1.22077	INTS5	integrator complex subunit 5
228556_at	0.000122	3.1e-06	6.34707	4.6977	1.35196	YTHDC1	YTH domain containing 1
226194_at	0.00012	2.97e-06	-6.36713	4.69545	-1.1209	CHAMP1	chromosome alignment maintaining phosphoprotein 1
219487_at	0.000122	3.1e-06	-6.34655	4.68688	-1.8047	BBS10	Bardet-Biedl syndrome 10
212748_at	0.000121	3.01e-06	-6.36132	4.6841	-0.683224	MKL1	megakaryoblastic leukemia (translocation) 1
222909_s_at	0.000124	3.15e-06	6.33997	4.6835	1.3989	BAG4	BCL2 associated athanogene 4
36566_at	0.000125	3.17e-06	-6.3371	4.68093	-0.880983	CTNS	cystinosin, lysosomal cystine transporter
209288_s_at	0.000122	3.07e-06	-6.35127	4.67838	-1.06093	CDC42EP3	CDC42 effector protein 3
201514_s_at	0.000125	3.18e-06	-6.336	4.6775	-0.660332	G3BP1	G3BP stress granule assembly factor 1
1560058_at	0.000122	3.1e-06	6.34714	4.67655	2.72762	LOC399900	uncharacterized LOC399900
238231_at	0.000122	3.1e-06	-6.3475	4.67445	-1.08606	NFYC	nuclear transcription factor Y subunit gamma
241933_at	0.000125	3.18e-06	-6.33541	4.6732	-1.54855	QRSL1	glutaminyl-tRNA synthase (glutamine-hydrolyzing)-like 1
239187_at	0.000122	3.07e-06	6.35141	4.67282	1.38032	DCAF16	DDB1 and CUL4 associated factor 16
217234_s_at	0.000119	2.94e-06	6.37187	4.67074	0.789606	EZR	ezrin
217529_at	0.000122	3.05e-06	6.35425	4.67012	0.734176	ORAI2	ORAI calcium release-activated calcium modulator 2
225670_at	0.000125	3.2e-06	-6.33193	4.66872	-0.8336	FAM173B	family with sequence similarity 173 member B
223250_at	0.000121	3.03e-06	-6.35775	4.66784	-1.00118	KLHL7	kelch like family member 7
229342_at	0.000124	3.16e-06	-6.33857	4.66694	-0.824904	NCBP3	nuclear cap binding subunit 3
242363_at	0.000125	3.2e-06	-6.332	4.6663	-1.05691	DYNC1I2	dynein cytoplasmic 1 intermediate chain 2
221552_at	0.000123	3.11e-06	-6.34549	4.66483	-1.04148	ABHD6	abhydrolase domain containing 6
239404_at	0.000121	3.03e-06	6.35815	4.66473	1.77324
202594_at	0.000118	2.91e-06	-6.37664	4.66173	-1.01923	LEPROTL1	leptin receptor overlapping transcript-like 1
205549_at	0.000125	3.21e-06	6.33154	4.66	1.65723	PCP4	Purkinje cell protein 4
210110_x_at	0.000117	2.85e-06	6.38511	4.65634	0.680131	HNRNPH3	heterogeneous nuclear ribonucleoprotein H3
213638_at	0.000121	3.02e-06	6.35944	4.65611	2.15249	PHACTR1	phosphatase and actin regulator 1
224454_at	0.000126	3.23e-06	6.32837	4.65382	2.18878	ETNK1	ethanolamine kinase 1
243887_at	0.000126	3.22e-06	-6.32962	4.65246	-0.735093	MRPL30	mitochondrial ribosomal protein L30
221987_s_at	0.000126	3.25e-06	-6.32584	4.6519	-0.599546	TSR1	TSR1, ribosome maturation factor
233970_s_at	0.000122	3.07e-06	-6.35148	4.65038	-0.68321	TRMT6	tRNA methyltransferase 6
243931_at	0.000118	2.9e-06	-6.37833	4.64836	-0.741904
1555634_a_at	0.000127	3.28e-06	6.3219	4.64766	1.03324	LILRA5	leukocyte immunoglobulin like receptor A5
212930_at	0.000119	2.94e-06	6.37166	4.63867	0.472029	ATP2B1	ATPase plasma membrane Ca2+ transporting 1
89948_at	0.000127	3.29e-06	6.32026	4.6384	1.67103	PCIF1	PDX1 C-terminal inhibiting factor 1
227908_at	0.000127	3.31e-06	-6.31652	4.63691	-0.821142	TBC1D24	TBC1 domain family member 24
242990_at	0.000126	3.24e-06	-6.3267	4.63419	-0.968418
201270_x_at	0.000126	3.24e-06	-6.32741	4.63397	-0.759286	NUDCD3	NudC domain containing 3
224414_s_at	0.000125	3.18e-06	-6.33487	4.62883	-2.60332	CARD6	caspase recruitment domain family member 6
228084_at	0.000125	3.18e-06	-6.3349	4.61981	-1.07014	PLA2G12A	phospholipase A2 group XIIA
217877_s_at	0.000122	3.07e-06	-6.35132	4.61951	-0.553906	GPBP1L1	GC-rich promoter binding protein 1 like 1
219052_at	0.000128	3.36e-06	-6.31051	4.61881	-0.639995	HPS6	HPS6, biogenesis of lysosomal organelles complex 2 subunit 3
228331_at	0.000128	3.34e-06	-6.31293	4.61871	-1.00711	C11orf31	chromosome 11 open reading frame 31
205498_at	0.000128	3.34e-06	-6.31353	4.61858	-1.68213	GHR	growth hormone receptor
1559500_at	0.000128	3.34e-06	-6.31358	4.61634	-1.4695	VPS8	VPS8, CORVET complex subunit
213164_at	0.00012	2.97e-06	-6.36692	4.61399	-0.877305	SLC5A3	solute carrier family 5 member 3
234295_at	0.000126	3.26e-06	-6.3235	4.61115	-1.41662	DBR1	debranching RNA lariats 1
224953_at	0.000127	3.32e-06	-6.31604	4.61083	-1.92999	YIPF5	Yip1 domain family member 5
213518_at	0.000126	3.23e-06	-6.32899	4.60686	-0.510227	PRKCI	protein kinase C iota
209068_at	0.000103	2.36e-06	6.47295	4.60667	0.52903	HNRNPDL	heterogeneous nuclear ribonucleoprotein D like
226338_at	0.000122	3.1e-06	-6.34698	4.60647	-1.0248	TMEM55A	transmembrane protein 55A
203975_s_at	0.000126	3.25e-06	-6.32504	4.60404	-0.926018	CHAF1A	chromatin assembly factor 1 subunit A
200698_at	0.000122	3.08e-06	-6.35062	4.6029	-0.652283	KDELR2	KDEL endoplasmic reticulum protein retention receptor 2
203823_at	0.000122	3.09e-06	6.34816	4.59913	0.702813	RGS3	regulator of G-protein signaling 3
228812_at	0.000117	2.88e-06	6.38136	4.59878	0.54254	REL	REL proto-oncogene, NF-kB subunit
233208_x_at	0.000129	3.42e-06	-6.30258	4.59815	-1.51964	CPSF2	cleavage and polyadenylation specific factor 2
212836_at	0.000128	3.34e-06	-6.3127	4.59568	-1.11047	POLD3	DNA polymerase delta 3, accessory subunit
221208_s_at	0.000127	3.29e-06	-6.31944	4.59503	-0.907199	MSANTD2	Myb/SANT DNA binding domain containing 2
213984_at	0.000131	3.46e-06	6.2971	4.59359	0.922177	PDS5A	PDS5 cohesin associated factor A
224769_at	0.000116	2.82e-06	-6.38996	4.59025	-0.36988	TAOK1	TAO kinase 1
203487_s_at	0.000127	3.29e-06	-6.31956	4.58757	-0.791796	ARMC8	armadillo repeat containing 8
1555831_s_at	0.000132	3.49e-06	-6.29326	4.58739	-0.95475	LRRC41	leucine rich repeat containing 41
208622_s_at	0.000125	3.2e-06	6.33253	4.58452	0.783626	EZR	ezrin
227160_s_at	0.00013	3.44e-06	6.29905	4.58313	1.18942	NDUFAF5	NADH:ubiquinone oxidoreductase complex assembly factor 5
222825_at	0.000128	3.33e-06	6.31406	4.58303	0.414953	OTUD6B	OTU domain containing 6B
228466_at	0.000127	3.31e-06	-6.31733	4.58254	-0.614043	GABPB2	GA binding protein transcription factor beta subunit 2
229274_at	0.00013	3.43e-06	6.30146	4.58236	1.58211	GNAS	GNAS complex locus
200988_s_at	0.000132	3.51e-06	-6.29012	4.58216	-0.662417	PSME3	proteasome activator subunit 3
202489_s_at	3.83e-05	5.48e-07	7.16195	4.58132	0.068189	FXYD3	FXYD domain containing ion transport regulator 3
206501_x_at	0.000127	3.32e-06	6.3158	4.57713	0.846399	ETV1	ETS variant 1
212427_at	0.000127	3.28e-06	-6.32074	4.57666	-0.904063	KIAA0368	KIAA0368
203023_at	0.000132	3.5e-06	-6.29158	4.57373	-0.657826	NOP16	NOP16 nucleolar protein
236165_at	0.000131	3.47e-06	-6.29561	4.5698	-0.964482	MSL3	male-specific lethal 3 homolog (Drosophila)
227319_at	0.00012	2.97e-06	-6.36617	4.56962	-0.909783	KLHL36	kelch like family member 36
201660_at	0.000132	3.51e-06	-6.28976	4.5684	-1.77721	ACSL3	acyl-CoA synthetase long-chain family member 3
213090_s_at	0.000126	3.26e-06	-6.32358	4.56264	-0.823951	TAF4	TATA-box binding protein associated factor 4
212900_at	0.000126	3.26e-06	-6.32471	4.56141	-0.664206	SEC24A	SEC24 homolog A, COPII coat complex component
1556814_a_at	0.000132	3.53e-06	6.2873	4.56104	1.39122
235306_at	0.00012	2.98e-06	-6.36476	4.55888	-2.67447	GIMAP8	GTPase, IMAP family member 8
237246_at	0.000134	3.59e-06	6.28046	4.55773	1.48195
238869_at	0.000128	3.35e-06	6.31112	4.55223	0.5977
223602_at	0.000135	3.61e-06	6.27742	4.54723	1.02363	USP30	ubiquitin specific peptidase 30
202530_at	0.000127	3.29e-06	-6.32045	4.54653	-0.663919	MAPK14	mitogen-activated protein kinase 14
228254_at	0.000128	3.36e-06	-6.31088	4.54492	-1.02574	STAM2	signal transducing adaptor molecule 2
224793_s_at	0.000122	3.07e-06	-6.35156	4.54163	-0.77004	TGFBR1	transforming growth factor beta receptor 1
221649_s_at	0.000136	3.68e-06	-6.26875	4.53601	-1.0517	PPAN-P2RY11///PPAN	PPAN-P2RY11 readthrough///peter pan homolog (Drosophila)
1556227_at	0.000136	3.68e-06	-6.26888	4.53504	-1.00828	VCPIP1	valosin containing protein interacting protein 1
233233_at	0.000135	3.64e-06	-6.27343	4.53408	-0.91304	RASSF3	Ras association domain family member 3
226720_at	0.000129	3.42e-06	-6.30249	4.53252	-0.44508	PWWP2A	PWWP domain containing 2A
226502_at	0.000133	3.54e-06	-6.28606	4.5324	-0.664736	ELMOD2	ELMO domain containing 2
225716_at	0.000127	3.29e-06	-6.32047	4.53002	-0.992071	BRI3BP	BRI3 binding protein
238044_at	0.000137	3.7e-06	6.26648	4.52986	1.05486
238520_at	0.000132	3.53e-06	-6.28757	4.52109	-0.839801	TRERF1	transcriptional regulating factor 1
227839_at	0.000136	3.68e-06	-6.26888	4.5171	-0.670837	MBD5	methyl-CpG binding domain protein 5
209385_s_at	0.000128	3.37e-06	-6.30878	4.51664	-0.566765	PROSC	proline synthetase cotranscribed homolog (bacterial)
204452_s_at	0.000134	3.6e-06	-6.2789	4.5154	-1.27847	FZD1	frizzled class receptor 1
214908_s_at	0.000129	3.39e-06	-6.30659	4.51192	-0.847825	TRRAP	transformation/transcription domain associated protein
225352_at	0.000133	3.55e-06	-6.28577	4.51163	-1.35872	SEC62	SEC62 homolog, preprotein translocation factor
222587_s_at	0.000136	3.66e-06	-6.27157	4.51055	-0.978518	GALNT7	polypeptide N-acetylgalactosaminyltransferase 7
206725_x_at	0.000138	3.77e-06	6.25765	4.51027	1.35002	BMP1	bone morphogenetic protein 1
225407_at	0.000126	3.25e-06	-6.32496	4.50937	-0.860788	MBP	myelin basic protein
224164_at	0.000132	3.53e-06	6.28814	4.50857	1.708	TPM3	tropomyosin 3
218536_at	0.000137	3.71e-06	-6.26489	4.50848	-0.836824	MRS2	MRS2, magnesium transporter
231188_at	0.000138	3.74e-06	-6.26099	4.5079	-1.01166	ZSCAN2	zinc finger and SCAN domain containing 2
233864_s_at	0.000125	3.21e-06	-6.33116	4.50754	-0.76733	VPS35	VPS35 retromer complex component
235893_at	0.000139	3.78e-06	-6.25623	4.50658	-1.52092
235390_at	0.000139	3.78e-06	-6.25646	4.50616	-0.816073	SREK1IP1	SREK1 interacting protein 1
239744_at	0.000136	3.67e-06	-6.27058	4.50551	-1.57399
1560486_at	0.000138	3.75e-06	6.25981	4.50526	2.31309	STXBP3	syntaxin binding protein 3
228372_at	0.000134	3.58e-06	-6.28188	4.50443	-1.32864	C10orf128	chromosome 10 open reading frame 128
229066_at	0.000139	3.78e-06	-6.25669	4.501	-1.06121
201240_s_at	0.000114	2.76e-06	-6.4001	4.49468	-0.71613	SPCS2	signal peptidase complex subunit 2
203694_s_at	0.000136	3.68e-06	-6.26896	4.49462	-0.592875	DHX16	DEAH-box helicase 16
219375_at	0.000129	3.39e-06	-6.3066	4.49357	-0.987925	CEPT1	choline/ethanolamine phosphotransferase 1
202159_at	0.00014	3.85e-06	-6.24795	4.49221	-0.970336	FARSA	phenylalanyl-tRNA synthetase alpha subunit
205141_at	0.000139	3.8e-06	-6.25434	4.49044	-1.62319	ANG	angiogenin
1555281_x_at	0.00014	3.84e-06	6.24953	4.48796	0.869146	ARMC8	armadillo repeat containing 8
1553689_s_at	0.00014	3.87e-06	-6.24576	4.48488	-1.28857	METTL6	methyltransferase like 6
228561_at	0.000128	3.33e-06	-6.31434	4.48177	-1.67914	CDC37L1	cell division cycle 37 like 1
204205_at	0.000129	3.39e-06	-6.30619	4.47816	-1.38376	APOBEC3G	apolipoprotein B mRNA editing enzyme catalytic subunit 3G
238989_at	0.000117	2.86e-06	-6.38371	4.47667	-0.902249	C1GALT1C1	C1GALT1 specific chaperone 1
1568733_at	0.000142	3.91e-06	6.24075	4.47506	1.20353	C10orf76	chromosome 10 open reading frame 76
213175_s_at	0.000127	3.29e-06	6.32032	4.47389	0.54266	SNRPB	small nuclear ribonucleoprotein polypeptides B and B1
213101_s_at	0.000107	2.51e-06	-6.44433	4.472	-0.63104	ACTR3	ARP3 actin related protein 3 homolog
208940_at	0.000139	3.82e-06	-6.25178	4.47144	-0.752212	SEPHS1	selenophosphate synthetase 1
235010_at	0.000139	3.82e-06	-6.25208	4.46678	-0.888248	ZBED5-AS1	ZBED5 antisense RNA 1
200854_at	0.000133	3.56e-06	-6.28347	4.46112	-1.04029	NCOR1	nuclear receptor corepressor 1
200995_at	0.00014	3.85e-06	-6.24753	4.46093	-0.481767	IPO7	importin 7
204013_s_at	0.000142	3.94e-06	-6.23774	4.45993	-1.50585	LCMT2	leucine carboxyl methyltransferase 2
222480_at	0.000142	3.94e-06	-6.2377	4.45859	-0.714939	UBE2Q1	ubiquitin conjugating enzyme E2 Q1
204309_at	0.000141	3.89e-06	-6.24299	4.45817	-1.29154	CYP11A1	cytochrome P450 family 11 subfamily A member 1
209498_at	0.000143	3.96e-06	-6.23521	4.45786	-1.90632	CEACAM1	carcinoembryonic antigen related cell adhesion molecule 1
1563509_at	0.000138	3.74e-06	-6.26073	4.45657	-1.36386
226159_at	0.000135	3.63e-06	-6.27477	4.45527	-1.36092	C5orf51	chromosome 5 open reading frame 51
1556806_at	0.000142	3.93e-06	6.23895	4.45237	2.35654
212803_at	0.000142	3.92e-06	6.23947	4.45183	1.14636	NAB2	NGFI-A binding protein 2
1556821_x_at	0.000134	3.6e-06	-6.2791	4.45151	-2.82016	DLEU2	deleted in lymphocytic leukemia 2 (non-protein coding)
229321_s_at	0.000145	4.02e-06	-6.22836	4.45095	-0.908551
230466_s_at	0.000129	3.38e-06	-6.30714	4.45071	-0.63669	RASSF3	Ras association domain family member 3
203275_at	0.000128	3.36e-06	-6.30985	4.44676	-1.24796	IRF2	interferon regulatory factor 2
200918_s_at	0.000132	3.52e-06	-6.28933	4.44349	-0.37408	SRPRA	SRP receptor alpha subunit
216221_s_at	0.000128	3.34e-06	-6.31245	4.43928	-0.6611	PUM2	pumilio RNA binding family member 2
203007_x_at	0.000138	3.77e-06	6.25802	4.43677	0.440128	LYPLA1	lysophospholipase I
229587_at	0.000146	4.08e-06	6.22126	4.43565	0.958862	UBA2	ubiquitin like modifier activating enzyme 2
223507_at	0.000144	3.98e-06	-6.23325	4.43371	-1.49386	CLPX	caseinolytic mitochondrial matrix peptidase chaperone subunit
220005_at	0.000138	3.73e-06	-6.26214	4.431	-2.31161	P2RY13	purinergic receptor P2Y13
208761_s_at	0.000145	4.06e-06	-6.22395	4.42955	-1.29265	SUMO1	small ubiquitin-like modifier 1
1562612_at	0.000145	4.05e-06	-6.22463	4.42807	-1.76244
203945_at	0.000135	3.63e-06	-6.27441	4.42781	-0.615151	ARG2	arginase 2
238042_at	0.000146	4.08e-06	6.22129	4.42748	1.2086
223766_at	0.000146	4.11e-06	6.21779	4.42647	1.1152
209253_at	0.000145	4.04e-06	-6.2267	4.42643	-0.697012	SORBS3	sorbin and SH3 domain containing 3
219530_at	0.000146	4.11e-06	-6.21808	4.42441	-0.999321	PALB2	partner and localizer of BRCA2
219547_at	0.00014	3.86e-06	-6.24743	4.42407	-0.759236	COX15	COX15, cytochrome c oxidase assembly homolog
202562_s_at	0.000145	4.04e-06	-6.22567	4.42399	-0.864875	C14orf1	chromosome 14 open reading frame 1
208840_s_at	0.000145	4.04e-06	-6.22624	4.42259	-0.984598	G3BP2	G3BP stress granule assembly factor 2
214155_s_at	0.000147	4.14e-06	-6.21557	4.41901	-1.33564	LARP4	La ribonucleoprotein domain family member 4
203689_s_at	0.000132	3.51e-06	-6.29058	4.41731	-0.37248	FMR1	fragile X mental retardation 1
220728_at	0.000147	4.15e-06	6.21405	4.41714	1.29188
1565525_a_at	0.000145	4.04e-06	6.2258	4.41709	0.958501	TCP11L2	t-complex 11 like 2
202239_at	0.000136	3.67e-06	-6.26979	4.40977	-0.676948	PARP4	poly(ADP-ribose) polymerase family member 4
211745_x_at	0.000136	3.66e-06	-6.27098	4.40843	-4.40742	HBA2///HBA1	hemoglobin subunit alpha 2///hemoglobin subunit alpha 1
226639_at	0.000147	4.18e-06	-6.21107	4.40757	-1.03914	SFT2D3	SFT2 domain containing 3
1555154_a_at	0.000147	4.15e-06	6.21343	4.40457	0.711762	QKI	QKI, KH domain containing RNA binding
238719_at	0.000144	3.99e-06	6.23156	4.40426	0.715982	PPP2CA	protein phosphatase 2 catalytic subunit alpha
203958_s_at	0.000149	4.22e-06	-6.20665	4.4038	-0.9031	ZBTB40	zinc finger and BTB domain containing 40
207339_s_at	0.000147	4.17e-06	-6.2122	4.40373	-2.00117	LTB	lymphotoxin beta
1558801_at	0.000147	4.15e-06	-6.21411	4.39553	-1.10117	NNT-AS1	NNT antisense RNA 1
213102_at	0.000116	2.83e-06	-6.38953	4.39485	-0.88211	ACTR3	ARP3 actin related protein 3 homolog
1557830_at	0.000149	4.26e-06	-6.20194	4.39197	-0.888917
226074_at	0.000144	4e-06	-6.23102	4.38708	-0.594486	PPM1M	protein phosphatase, Mg2+/Mn2+ dependent 1M
225405_at	0.000135	3.62e-06	-6.27567	4.38616	-0.36189	HNRNPUL2	heterogeneous nuclear ribonucleoprotein U like 2
244661_at	0.000149	4.24e-06	-6.20382	4.38432	-1.04192	SOAT1	sterol O-acyltransferase 1
235511_at	0.00015	4.3e-06	-6.19815	4.38195	-0.906464	RBM14-RBM4///RBM4	RBM14-RBM4 readthrough///RNA binding motif protein 4
207333_at	0.000139	3.8e-06	6.25392	4.38147	1.13195	NMBR	neuromedin B receptor
218357_s_at	0.000135	3.65e-06	-6.27296	4.37704	-0.53396	TIMM8B	translocase of inner mitochondrial membrane 8 homolog B
232447_at	0.000151	4.33e-06	-6.19438	4.37588	-1.00056
239922_at	0.000139	3.8e-06	-6.2544	4.37575	-1.16036	CCDC142	coiled-coil domain containing 142
223350_x_at	0.000139	3.82e-06	-6.25148	4.37468	-0.652404	LIN7C	lin-7 homolog C, crumbs cell polarity complex component
206473_at	0.000147	4.17e-06	6.21184	4.37378	0.816617	MBTPS2	membrane bound transcription factor peptidase, site 2
229297_at	0.000149	4.24e-06	-6.20373	4.37269	-0.709601	GPATCH2L	G-patch domain containing 2 like
210635_s_at	0.000152	4.37e-06	6.1903	4.36853	0.530385	KLHL20	kelch like family member 20
211963_s_at	0.00012	2.96e-06	-6.36861	4.36783	-0.4445	ARPC5	actin related protein 2/3 complex subunit 5
226858_at	0.000152	4.36e-06	6.19112	4.36643	1.63608	CSNK1E	casein kinase 1 epsilon
230803_s_at	0.000146	4.1e-06	6.21914	4.36306	1.096	ARHGAP24	Rho GTPase activating protein 24
212068_s_at	0.000147	4.14e-06	-6.21553	4.36175	-0.533352	PRRC2B	proline rich coiled-coil 2B
202535_at	0.000151	4.34e-06	-6.19373	4.36135	-1.47095	FADD	Fas associated via death domain
219649_at	0.000146	4.1e-06	-6.21968	4.35862	-0.601956	ALG6	ALG6, alpha-1,3-glucosyltransferase
204574_s_at	0.000152	4.36e-06	-6.19144	4.35786	-0.680509	MMP19	matrix metallopeptidase 19
225847_at	0.000149	4.23e-06	-6.20524	4.35518	-1.54527	NCEH1	neutral cholesterol ester hydrolase 1
212881_at	0.000145	4.04e-06	-6.22636	4.3528	-1.31953	PIAS4	protein inhibitor of activated STAT 4
221937_at	0.000141	3.89e-06	-6.24347	4.35013	-0.744505	SYNRG	synergin, gamma
201043_s_at	0.000149	4.26e-06	6.20241	4.34217	0.494125	ANP32A	acidic nuclear phosphoprotein 32 family member A
226713_at	0.00015	4.29e-06	6.19902	4.34188	0.94824	CCDC50	coiled-coil domain containing 50
235038_at	0.000146	4.12e-06	6.21731	4.33854	0.622277	KRR1	KRR1, small subunit processome component homolog
226537_at	0.000144	3.98e-06	-6.23306	4.33598	-1.19123	HINT3	histidine triad nucleotide binding protein 3
1560846_at	0.000131	3.47e-06	6.29603	4.33343	1.48948	CACUL1	CDK2 associated cullin domain 1
221472_at	0.00014	3.83e-06	-6.25047	4.33143	-0.36518	SERINC3	serine incorporator 3
228263_at	0.000151	4.32e-06	6.19582	4.32946	2.2226	GRASP	general receptor for phosphoinositides 1 associated scaffold protein
202808_at	0.000144	4e-06	-6.23087	4.3289	-0.581228	WBP1L	WW domain binding protein 1-like
1557113_at	0.000156	4.53e-06	-6.17458	4.32773	-0.963324	LOC283588	uncharacterized LOC283588
229333_at	0.000156	4.52e-06	-6.17509	4.32758	-1.63559	GMPS	guanine monophosphate synthase
229442_at	0.000157	4.54e-06	-6.17274	4.32607	-0.965511	C18orf54	chromosome 18 open reading frame 54
224452_s_at	0.000151	4.32e-06	-6.19526	4.32568	-0.855625	FAM220A	family with sequence similarity 220 member A
201295_s_at	0.000157	4.55e-06	-6.17165	4.32506	-1.62703	WSB1	WD repeat and SOCS box containing 1
218026_at	0.000144	3.99e-06	-6.23151	4.31743	-0.791708	COA3	cytochrome c oxidase assembly factor 3
235585_at	0.000157	4.54e-06	-6.17356	4.31677	-0.768257	DR1	down-regulator of transcription 1
220546_at	0.000158	4.62e-06	6.16504	4.31533	0.809883	LOC101929115///KMT2A	uncharacterized LOC101929115///lysine methyltransferase 2A
214964_at	0.000159	4.63e-06	-6.16373	4.31353	-0.850752
218694_at	0.000159	4.63e-06	6.16374	4.31107	1.14682	ARMCX1	armadillo repeat containing, X-linked 1
202346_at	0.000151	4.34e-06	-6.19366	4.31001	-0.633841	UBE2K	ubiquitin conjugating enzyme E2 K
207493_x_at	0.000158	4.58e-06	6.16879	4.3081	1.48712	SSX2B///SSX2	SSX family member 2B///SSX family member 2
218948_at	0.000159	4.64e-06	-6.16349	4.30382	-1.1068	QRSL1	glutaminyl-tRNA synthase (glutamine-hydrolyzing)-like 1
225446_at	0.000159	4.63e-06	6.16424	4.3024	0.847652	BRWD1	bromodomain and WD repeat domain containing 1
224597_at	0.000121	3.04e-06	-6.35613	4.30133	-0.52998	NORAD	non-coding RNA activated by DNA damage
212382_at	0.000157	4.55e-06	6.17174	4.29902	1.19503	TCF4	transcription factor 4
205982_x_at	0.000157	4.56e-06	6.17077	4.29871	1.18821	SFTPC	surfactant protein C
1568627_at	0.00016	4.7e-06	6.15745	4.29764	1.31422	PPP4R3B	protein phosphatase 4 regulatory subunit 3B
226533_at	0.00016	4.7e-06	-6.15752	4.29757	-1.11623	HINT3	histidine triad nucleotide binding protein 3
242827_x_at	0.000147	4.17e-06	-6.21149	4.29407	-1.20534
208616_s_at	0.00013	3.45e-06	6.29841	4.29172	0.5212	PTP4A2	protein tyrosine phosphatase type IVA, member 2
244132_x_at	0.000157	4.56e-06	-6.17105	4.283	-0.586676	ZNF518A	zinc finger protein 518A
235964_x_at	0.000118	2.89e-06	-6.37877	4.28249	-0.58373	SAMHD1	SAM and HD domain containing deoxynucleoside triphosphate triphosphohydrolase 1
200045_at	0.000151	4.34e-06	-6.19361	4.28213	-0.560814	ABCF1	ATP binding cassette subfamily F member 1
213221_s_at	0.000161	4.72e-06	-6.1551	4.28179	-1.27237	SIK2	salt inducible kinase 2
242323_at	0.00015	4.28e-06	-6.19973	4.28139	-1.13007	PLA2G12A	phospholipase A2 group XIIA
204489_s_at	0.000158	4.59e-06	-6.16833	4.27492	-1.17682	CD44	CD44 molecule (Indian blood group)
209724_s_at	0.000137	3.7e-06	-6.26565	4.27469	-0.89097	ZBTB14	zinc finger and BTB domain containing 14
1552553_a_at	0.00016	4.71e-06	-6.15605	4.27363	-2.50276	NLRC4	NLR family CARD domain containing 4
1556728_at	0.00016	4.71e-06	-6.15637	4.27223	-0.933807
219007_at	0.000147	4.18e-06	-6.21106	4.27006	-0.999762	NUP43	nucleoporin 43
225332_at	0.000149	4.26e-06	-6.20211	4.26974	-0.572117	OIP5-AS1	OIP5 antisense RNA 1
213918_s_at	0.000146	4.12e-06	6.21745	4.26537	0.32127	NIPBL	NIPBL, cohesin loading factor
200936_at	0.000119	2.93e-06	6.37243	4.26326	0.25857	RPL8	ribosomal protein L8
214326_x_at	0.000158	4.6e-06	6.16749	4.26205	1.45592	JUND	JunD proto-oncogene, AP-1 transcription factor subunit
235716_at	0.000147	4.14e-06	6.21557	4.26192	0.63819
237798_at	0.000164	4.89e-06	6.13987	4.26168	1.00546
227356_at	0.000152	4.35e-06	6.19238	4.25946	0.630346
236609_at	0.000161	4.76e-06	6.15176	4.25793	1.75172	PMS1	PMS1 homolog 1, mismatch repair system component
210054_at	0.000154	4.45e-06	6.1827	4.25765	0.786082	HAUS3	HAUS augmin like complex subunit 3
209804_at	0.000163	4.83e-06	6.14511	4.25669	2.57283	DCLRE1A	DNA cross-link repair 1A
223492_s_at	0.000146	4.08e-06	6.22189	4.25459	0.51914	LRRFIP1	LRR binding FLII interacting protein 1
220140_s_at	0.000164	4.9e-06	-6.13888	4.24285	-1.02488	SNX11	sorting nexin 11
223175_s_at	0.000163	4.8e-06	-6.1476	4.23942	-0.414594	FEM1A	fem-1 homolog A
231876_at	0.000164	4.9e-06	-6.13869	4.23674	-0.895277	TRIM56	tripartite motif containing 56
203008_x_at	0.000152	4.36e-06	-6.19109	4.23666	-1.0445	TXNDC9	thioredoxin domain containing 9
222517_at	0.000167	4.99e-06	-6.13034	4.23623	-0.577085	AP3M1	adaptor related protein complex 3 mu 1 subunit
242140_at	0.00016	4.68e-06	-6.15931	4.23604	-1.26117	ERVK3-1///ZNF8	endogenous retrovirus group K3 member 1///zinc finger protein 8
244080_at	9.18e-05	2.01e-06	6.54764	4.23518	1.11787
224921_at	0.000163	4.82e-06	-6.1457	4.23408	-0.402158	SCAMP2	secretory carrier membrane protein 2
206699_x_at	0.000164	4.87e-06	-6.14134	4.23303	-2.60856	NPAS1	neuronal PAS domain protein 1
244840_x_at	0.000161	4.74e-06	6.15397	4.23297	2.63758	DOCK4	dedicator of cytokinesis 4
220936_s_at	0.000168	5.05e-06	-6.12515	4.22801	-0.5699	H2AFJ	H2A histone family member J
230098_at	0.000164	4.9e-06	-6.1381	4.22799	-1.66055	PHF20L1	PHD finger protein 20-like 1
230535_s_at	0.000164	4.87e-06	-6.14086	4.22711	-1.30063	ATP5E	ATP synthase, H+ transporting, mitochondrial F1 complex, epsilon subunit
224734_at	0.000145	4.06e-06	6.22353	4.22651	0.91499	HMGB1	high mobility group box 1
214073_at	0.000166	4.96e-06	-6.13252	4.22448	-3.00324	CTTN	cortactin
223048_at	0.000161	4.73e-06	-6.15422	4.22223	-0.482966	SDHAF2	succinate dehydrogenase complex assembly factor 2
224856_at	0.000158	4.58e-06	-6.16902	4.22075	-1.41568	FKBP5	FK506 binding protein 5
228394_at	0.00016	4.67e-06	-6.15981	4.21905	-0.545346	STK10	serine/threonine kinase 10
216069_at	0.000169	5.09e-06	-6.12128	4.21752	-1.60849	PRMT2	protein arginine methyltransferase 2
215071_s_at	0.000135	3.62e-06	-6.27614	4.21741	-1.65555	HIST1H2AC	histone cluster 1, H2ac
236953_s_at	0.00016	4.7e-06	-6.15781	4.21479	-0.49149	NHLRC3	NHL repeat containing 3
227301_at	0.000164	4.84e-06	-6.14364	4.21186	-0.87647	CCT6P1///CCT6P3	chaperonin containing TCP1 subunit 6 pseudogene 1///chaperonin containing TCP1 subunit 6 pseudogene 3
210982_s_at	0.000125	3.2e-06	6.33305	4.20773	0.44698	HLA-DRA	major histocompatibility complex, class II, DR alpha
240256_at	0.000171	5.17e-06	6.11419	4.2044	0.783864
1552789_at	0.00017	5.13e-06	-6.11778	4.2041	-1.3175	SEC62	SEC62 homolog, preprotein translocation factor
213123_at	0.00017	5.11e-06	-6.11979	4.19366	-1.13407	MFAP3	microfibrillar associated protein 3
212150_at	0.000152	4.36e-06	-6.19106	4.19192	-0.48946	EFR3A	EFR3 homolog A
242154_x_at	0.000172	5.2e-06	6.11198	4.1908	0.793919	LRR1	leucine rich repeat protein 1
219240_s_at	0.000173	5.23e-06	-6.10889	4.19061	-1.17307	C10orf88	chromosome 10 open reading frame 88
200069_at	0.000168	5.05e-06	-6.1246	4.18607	-1.04592	SART3	squamous cell carcinoma antigen recognized by T-cells 3
202762_at	0.00017	5.12e-06	-6.11861	4.18539	-0.668182	ROCK2	Rho associated coiled-coil containing protein kinase 2
226517_at	0.000169	5.09e-06	-6.12161	4.18461	-1.25552	BCAT1	branched chain amino acid transaminase 1
222669_s_at	0.000152	4.37e-06	6.19036	4.1834	1.40595	SBDSP1///SBDS	Shwachman-Bodian-Diamond syndrome pseudogene 1///SBDS ribosome assembly guanine nucleotide exchange factor
213537_at	0.000164	4.86e-06	6.14252	4.17981	1.45114	HLA-DPA1	major histocompatibility complex, class II, DP alpha 1
232981_s_at	0.000174	5.32e-06	-6.10107	4.17782	-1.15901	SYNRG	synergin, gamma
221471_at	0.000156	4.51e-06	-6.17614	4.17591	-0.67811	SERINC3	serine incorporator 3
213134_x_at	0.000167	4.99e-06	6.12995	4.17568	1.44963	BTG3	BTG anti-proliferation factor 3
207514_s_at	0.000173	5.26e-06	-6.10666	4.16854	-1.59149	GNAT1	G protein subunit alpha transducin 1
214349_at	0.000173	5.27e-06	6.10586	4.16774	2.82024
219002_at	0.000166	4.95e-06	-6.13395	4.16432	-1.0498	FASTKD1	FAST kinase domains 1
225426_at	0.000164	4.9e-06	-6.13856	4.16119	-0.7018	PPP6C	protein phosphatase 6 catalytic subunit
91617_at	0.000177	5.45e-06	-6.09062	4.15802	-0.708201	MIR1306///DGCR8	microRNA 1306///DGCR8 microprocessor complex subunit
203427_at	0.000165	4.94e-06	-6.13492	4.15787	-1.37379	ASF1A	anti-silencing function 1A histone chaperone
212783_at	0.000164	4.89e-06	6.13899	4.15769	0.676985	RBBP6	RB binding protein 6, ubiquitin ligase
220526_s_at	0.000147	4.18e-06	-6.21054	4.15472	-0.46276	MRPL20	mitochondrial ribosomal protein L20
65472_at	0.000174	5.3e-06	-6.10287	4.14857	-0.675995	C2orf68	chromosome 2 open reading frame 68
244869_at	0.000176	5.43e-06	6.09203	4.14721	2.03962
215212_at	0.000174	5.31e-06	6.10193	4.14709	1.04791
1569346_a_at	0.000177	5.46e-06	6.08951	4.14472	1.35385
221568_s_at	0.000158	4.6e-06	-6.16752	4.14385	-0.57895	LIN7C	lin-7 homolog C, crumbs cell polarity complex component
213206_at	0.000177	5.47e-06	-6.08863	4.14351	-1.196	GOSR2	golgi SNAP receptor complex member 2
201855_s_at	0.000162	4.77e-06	-6.15092	4.14301	-0.613385	ATMIN	ATM interactor
222715_s_at	0.000174	5.3e-06	-6.10329	4.14294	-0.93751	SYNRG	synergin, gamma
241425_at	0.000173	5.27e-06	6.10528	4.14292	2.64496	NUP58	nucleoporin 58
225411_at	0.00017	5.11e-06	-6.11945	4.14059	-0.66123	TMEM87B	transmembrane protein 87B
235220_at	0.000175	5.37e-06	-6.09702	4.14042	-1.18526	YIPF4	Yip1 domain family member 4
242424_at	0.000177	5.48e-06	-6.08774	4.13858	-1.09714
215985_at	0.000176	5.43e-06	-6.0923	4.1384	-1.83584	HCG8///ZNRD1ASP	HLA complex group 8///zinc ribbon domain containing 1 antisense, pseudogene
224626_at	0.000172	5.2e-06	-6.11135	4.13771	-0.476479	SLC35A4	solute carrier family 35 member A4
218465_at	0.000175	5.35e-06	-6.09904	4.13643	-1.07008	TMEM33	transmembrane protein 33
206036_s_at	0.000171	5.18e-06	6.11331	4.13185	0.977922	REL	REL proto-oncogene, NF-kB subunit
235612_at	0.000175	5.38e-06	-6.0958	4.12837	-1.05881	PRPF38A	pre-mRNA processing factor 38A
203232_s_at	0.000161	4.73e-06	-6.15408	4.12139	-0.45211	ATXN1	ataxin 1
202984_s_at	0.000171	5.17e-06	6.11434	4.12042	0.770785	BAG5	BCL2 associated athanogene 5
218676_s_at	0.000173	5.24e-06	-6.10849	4.11896	-0.856548	PCTP	phosphatidylcholine transfer protein
209483_s_at	0.000178	5.52e-06	-6.08485	4.1178	-0.413133	NSL1	NSL1, MIS12 kinetochore complex component
237009_at	0.000179	5.54e-06	6.08303	4.1175	2.63867
1556911_at	0.000181	5.6e-06	6.07785	4.11402	1.64795	ALMS1-IT1	ALMS1 intronic transcript 1
1561469_at	0.00014	3.86e-06	6.24737	4.11292	0.865167	LOC101928865	uncharacterized LOC101928865
225182_at	0.000169	5.09e-06	-6.12133	4.11262	-0.465963	TMEM50B	transmembrane protein 50B
1555815_a_at	0.000183	5.72e-06	-6.06849	4.10922	-0.541142	L3MBTL2	L3MBTL2 polycomb repressive complex 1 subunit
243213_at	0.000182	5.67e-06	6.07272	4.10859	1.91129	STAT3	signal transducer and activator of transcription 3
224518_s_at	0.000173	5.26e-06	-6.10632	4.10856	-1.41298	ZNF559	zinc finger protein 559
220146_at	0.000179	5.54e-06	-6.08322	4.10855	-2.27729	TLR7	toll like receptor 7
235424_at	0.000181	5.61e-06	-6.07712	4.10842	-1.88823	FAM122A	family with sequence similarity 122A
217576_x_at	0.000184	5.73e-06	6.06739	4.10463	1.09695	SOS2	SOS Ras/Rho guanine nucleotide exchange factor 2
226479_at	0.000183	5.71e-06	-6.06936	4.104	-1.84431	KBTBD6	kelch repeat and BTB domain containing 6
212051_at	0.000175	5.37e-06	-6.0972	4.09398	-0.599678	WIPF2	WAS/WASL interacting protein family member 2
211137_s_at	0.000182	5.66e-06	6.07331	4.09162	0.615435	ATP2C1	ATPase secretory pathway Ca2+ transporting 1
206012_at	0.00015	4.27e-06	-6.20078	4.09104	-1.02091	LEFTY1///LEFTY2	left-right determination factor 1///left-right determination factor 2
234952_s_at	0.000145	4.05e-06	-6.22526	4.09007	-0.837948	PHRF1	PHD and ring finger domains 1
242143_at	0.000173	5.25e-06	6.10733	4.0887	0.821909
220495_s_at	0.00017	5.12e-06	-6.11867	4.08721	-0.593564	TXNDC15	thioredoxin domain containing 15
209282_at	0.000165	4.94e-06	6.13452	4.0864	1.03754	PRKD2	protein kinase D2
222394_at	0.000175	5.36e-06	-6.09766	4.08567	-0.600868	PDCD6IP	programmed cell death 6 interacting protein
203194_s_at	0.000187	5.89e-06	-6.05547	4.07604	-0.73384	NUP98	nucleoporin 98
1554089_s_at	0.000173	5.25e-06	6.10757	4.07165	1.51787	SBDSP1///SBDS	Shwachman-Bodian-Diamond syndrome pseudogene 1///SBDS ribosome assembly guanine nucleotide exchange factor
223576_at	0.000184	5.73e-06	-6.06734	4.0699	-1.15118	C6orf203	chromosome 6 open reading frame 203
204019_s_at	0.000171	5.15e-06	-6.11574	4.06961	-3.92251	SH3YL1	SH3 and SYLF domain containing 1
219228_at	0.000187	5.87e-06	6.0572	4.06844	1.96105	ZNF331	zinc finger protein 331
206469_x_at	0.000187	5.89e-06	-6.05503	4.06788	-1.7492	AKR7A3	aldo-keto reductase family 7 member A3
200676_s_at	0.000186	5.82e-06	-6.06044	4.06763	-0.914173	UBE2L3	ubiquitin conjugating enzyme E2 L3
212421_at	0.000182	5.64e-06	-6.0748	4.06573	-1.03637	KIAA0930	KIAA0930
222142_at	0.000186	5.83e-06	6.05987	4.06562	1.50732	CYLD	CYLD lysine 63 deubiquitinase
227689_at	0.000187	5.86e-06	-6.05737	4.06115	-1.15977	ZNF227	zinc finger protein 227
217907_at	0.000175	5.34e-06	-6.09943	4.05931	-0.919434	MRPL18	mitochondrial ribosomal protein L18
230408_at	0.000187	5.91e-06	-6.05384	4.05887	-0.657306	PCGF3	polycomb group ring finger 3
223304_at	0.000187	5.87e-06	-6.05652	4.05387	-0.442858	SLC37A3	solute carrier family 37 member 3
227576_at	0.000176	5.39e-06	-6.09498	4.05355	-0.847694
201988_s_at	0.000185	5.79e-06	-6.06321	4.05354	-0.746207	CREBL2	cAMP responsive element binding protein like 2
223520_s_at	0.000188	5.95e-06	6.05064	4.05305	1.74367	KIF13A	kinesin family member 13A
230009_at	0.000187	5.86e-06	-6.0574	4.04879	-1.16783	FAM118B	family with sequence similarity 118 member B
225985_at	0.000191	6.06e-06	-6.04243	4.0446	-1.36522	PRKAA1	protein kinase AMP-activated catalytic subunit alpha 1
1554433_a_at	0.000193	6.13e-06	-6.0373	4.03994	-1.14574	ZNF146	zinc finger protein 146
208692_at	0.000161	4.75e-06	6.15226	4.03965	0.95605	RPS3	ribosomal protein S3
225765_at	0.00019	6.03e-06	-6.04469	4.03857	-1.14898	TNPO1	transportin 1
225106_s_at	0.000193	6.14e-06	-6.03663	4.03228	-1.42328	OGFOD1	2-oxoglutarate and iron dependent oxygenase domain containing 1
226921_at	0.000174	5.32e-06	-6.10162	4.0318	-0.563524	UBR1	ubiquitin protein ligase E3 component n-recognin 1
1554676_at	0.000173	5.26e-06	6.10641	4.02671	1.52116	SRGN	serglycin
222661_at	0.000183	5.68e-06	-6.0713	4.02589	-0.541866	AGGF1	angiogenic factor with G-patch and FHA domains 1
221582_at	0.000195	6.24e-06	6.02916	4.02243	1.00211	HIST3H2A	histone cluster 3, H2a
213705_at	0.000195	6.24e-06	-6.02923	4.0135	-0.688884	GGCX	gamma-glutamyl carboxylase
228902_at	0.000195	6.3e-06	-6.02515	4.01342	-1.25101	NUP214	nucleoporin 214
207623_at	0.000195	6.26e-06	-6.02767	4.01079	-0.647165	ABCF2	ATP binding cassette subfamily F member 2
226277_at	0.000178	5.5e-06	-6.08591	4.0087	-0.833276	COL4A3BP	collagen type IV alpha 3 binding protein
210175_at	0.000195	6.29e-06	6.02534	4.00649	0.807862	GCFC2	GC-rich sequence DNA-binding factor 2
225095_at	0.000188	5.94e-06	-6.05183	4.00599	-1.3764	SPTLC2	serine palmitoyltransferase long chain base subunit 2
226579_at	0.000195	6.23e-06	-6.03015	4.00596	-0.644313
227003_at	0.000177	5.47e-06	-6.08875	4.00551	-0.612315	RAB28	RAB28, member RAS oncogene family
203148_s_at	0.000177	5.44e-06	-6.09107	4.00121	-1.06029	TRIM14	tripartite motif containing 14
212791_at	0.000196	6.33e-06	-6.0229	4.00073	-0.559592	C1orf216	chromosome 1 open reading frame 216
235907_at	0.000193	6.16e-06	-6.03536	3.99935	-0.859615	TMEM33	transmembrane protein 33
213296_at	0.000197	6.39e-06	-6.01868	3.99901	-0.753779	RER1	retention in endoplasmic reticulum sorting receptor 1
243201_at	0.000193	6.13e-06	6.03758	3.99867	1.33308	RPL36A	ribosomal protein L36a
203881_s_at	0.000187	5.9e-06	-6.05453	3.996	-0.614516	DMD	dystrophin
239081_at	0.000198	6.43e-06	6.01585	3.99529	1.12471
222683_at	0.000176	5.4e-06	-6.09431	3.99513	-0.66027	RNF20	ring finger protein 20
218242_s_at	0.000183	5.71e-06	-6.06953	3.99424	-1.01662	KMT5B	lysine methyltransferase 5B
220391_at	0.000198	6.42e-06	-6.01612	3.99214	-1.51874	ZBTB3	zinc finger and BTB domain containing 3
1556925_at	0.000196	6.31e-06	6.02408	3.99208	1.47739	SMC3	structural maintenance of chromosomes 3
227264_at	0.000199	6.44e-06	6.01492	3.99038	0.923062	TRAF6	TNF receptor associated factor 6
213154_s_at	0.000164	4.91e-06	-6.13785	3.98951	-0.70818	BICD2	BICD cargo adaptor 2
219276_x_at	0.000185	5.8e-06	-6.06216	3.98517	-0.567221	CAAP1	caspase activity and apoptosis inhibitor 1
210407_at	0.000195	6.28e-06	6.02636	3.97807	1.05001	PPM1A	protein phosphatase, Mg2+/Mn2+ dependent 1A
201726_at	0.000177	5.48e-06	-6.08782	3.97789	-0.58837	ELAVL1	ELAV like RNA binding protein 1
227257_s_at	0.000195	6.27e-06	6.02702	3.97732	0.688443	CACUL1	CDK2 associated cullin domain 1
241741_at	0.000201	6.56e-06	-6.00703	3.97676	-0.842279	CRLS1	cardiolipin synthase 1
214508_x_at	0.000201	6.54e-06	6.0083	3.97514	1.58418	CREM	cAMP responsive element modulator
203360_s_at	0.000193	6.12e-06	-6.03802	3.97295	-0.996813	GJA9-MYCBP///GJA9///MYCBP	GJA9-MYCBP readthrough///gap junction protein alpha 9///MYC binding protein
235885_at	0.000193	6.17e-06	-6.03444	3.97288	-2.62695	P2RY12	purinergic receptor P2Y12
238041_at	0.0002	6.48e-06	6.01257	3.96785	0.795354	TCF12	transcription factor 12
208775_at	0.000193	6.17e-06	-6.03443	3.96611	-0.679995	XPO1	exportin 1
211475_s_at	0.000194	6.18e-06	6.03391	3.96359	0.505692	BAG1	BCL2 associated athanogene 1
1559050_at	0.000184	5.76e-06	-6.06547	3.96075	-1.58561	HCG27	HLA complex group 27 (non-protein coding)
228718_at	0.000202	6.61e-06	-6.00355	3.95987	-1.10887	ZNF44	zinc finger protein 44
205475_at	0.000171	5.15e-06	-6.11618	3.95932	-0.59988	SCRG1	stimulator of chondrogenesis 1
232234_at	0.000194	6.21e-06	-6.03131	3.95871	-0.744842	SLA2	Src like adaptor 2
209333_at	0.000163	4.83e-06	-6.14514	3.95735	-0.64186	ULK1	unc-51 like autophagy activating kinase 1
205931_s_at	0.000201	6.53e-06	-6.00847	3.95583	-1.56626	LOC401317///CREB5	uncharacterized LOC401317///cAMP responsive element binding protein 5
213803_at	0.000191	6.06e-06	-6.04253	3.95063	-0.539136	KPNB1	karyopherin subunit beta 1
226763_at	0.000194	6.22e-06	6.03077	3.94997	0.943605	SESTD1	SEC14 and spectrin domain containing 1
203948_s_at	0.0002	6.5e-06	-6.01109	3.94872	-0.803029	MPO	myeloperoxidase
231251_at	0.000205	6.75e-06	-5.99418	3.94655	-0.476722	WIPF2	WAS/WASL interacting protein family member 2
223490_s_at	0.000203	6.66e-06	-5.99967	3.94614	-2.26898	EXOSC3	exosome component 3
222273_at	0.000193	6.17e-06	-6.03421	3.94554	-0.736486	PAPOLG	poly(A) polymerase gamma
241559_at	0.000173	5.24e-06	6.10825	3.94512	0.364541
230302_at	0.000203	6.68e-06	5.99848	3.9417	1.14895
1563629_a_at	0.000201	6.55e-06	-6.00742	3.9412	-0.631875	ERVK13-1	endogenous retrovirus group K13 member 1
236124_at	0.000205	6.75e-06	5.99367	3.93868	0.782299	LOC153546	uncharacterized LOC153546
226725_at	0.000195	6.25e-06	-6.02836	3.93764	-1.25537	SLFN5	schlafen family member 5
207165_at	0.000205	6.75e-06	5.99401	3.93392	0.764016	HMMR	hyaluronan mediated motility receptor
225232_at	0.000187	5.91e-06	-6.05385	3.93322	-0.585008	MTMR12	myotubularin related protein 12
238389_s_at	0.000205	6.78e-06	5.99207	3.93123	2.2391
225113_at	0.000207	6.84e-06	-5.98789	3.93028	-1.41894	AGPS	alkylglycerone phosphate synthase
221745_at	0.000204	6.72e-06	-5.99596	3.92848	-1.23328	DCAF7	DDB1 and CUL4 associated factor 7
223389_s_at	0.000203	6.69e-06	5.99818	3.92687	0.583034	ZNF581	zinc finger protein 581
209040_s_at	0.000195	6.26e-06	-6.02808	3.9254	-0.633929	PSMB8	proteasome subunit beta 8
210176_at	0.000195	6.27e-06	-6.02685	3.9221	-1.20034	TLR1	toll like receptor 1
206584_at	0.000203	6.66e-06	-6.00024	3.92166	-0.956964	LY96	lymphocyte antigen 96
1555334_s_at	0.000209	6.94e-06	-5.98134	3.9213	-0.97202	SLC30A5	solute carrier family 30 member 5
200864_s_at	0.000185	5.79e-06	-6.06295	3.91988	-0.801495	RAB11A	RAB11A, member RAS oncogene family
228726_at	0.000183	5.69e-06	-6.07087	3.91886	-0.65488	SERPINB1	serpin family B member 1
232974_at	0.000208	6.91e-06	-5.98332	3.91858	-1.54009
205968_at	0.000185	5.77e-06	6.06451	3.91724	0.85065	KCNS3	potassium voltage-gated channel modifier subfamily S member 3
223454_at	0.000201	6.54e-06	6.00835	3.91609	1.04542	CXCL16	C-X-C motif chemokine ligand 16
201720_s_at	0.000164	4.85e-06	6.14287	3.9107	0.33952	LAPTM5	lysosomal protein transmembrane 5
238620_at	0.00021	6.99e-06	-5.97804	3.91061	-1.25136
210694_s_at	0.00021	7e-06	-5.97733	3.90953	-1.46904	MID1	midline 1
230134_s_at	0.000208	6.92e-06	5.98272	3.90729	2.04979	RC3H2	ring finger and CCCH-type domains 2
201593_s_at	0.000183	5.71e-06	6.06918	3.90707	0.77974	ZC3H15	zinc finger CCCH-type containing 15
203155_at	0.000201	6.55e-06	-6.00772	3.90254	-0.757533	SETDB1	SET domain bifurcated 1
217892_s_at	0.000211	7.04e-06	-5.97494	3.89827	-1.47045	LIMA1	LIM domain and actin binding 1
213988_s_at	0.000167	5e-06	6.1297	3.89804	0.80628	SAT1	spermidine/spermine N1-acetyltransferase 1
237051_at	0.000211	7.08e-06	5.97232	3.89639	1.18833
203460_s_at	0.000194	6.22e-06	-6.0306	3.89635	-1.07768	PSEN1	presenilin 1
229509_at	0.000209	6.94e-06	-5.9815	3.89359	-0.509561	MFSD8	major facilitator superfamily domain containing 8
233461_x_at	0.000211	7.05e-06	-5.97447	3.8923	-2.17235	ZNF226	zinc finger protein 226
1555486_a_at	0.000208	6.89e-06	-5.98467	3.89144	-1.08442	PRR5L	proline rich 5 like
204926_at	0.000207	6.85e-06	-5.98737	3.88863	-1.17922	INHBA	inhibin beta A subunit
209461_x_at	0.000206	6.8e-06	-5.99086	3.88777	-0.756241	WDR18	WD repeat domain 18
1561146_at	0.000211	7.06e-06	5.97346	3.88603	1.03181	VPS35	VPS35 retromer complex component
208809_s_at	0.000156	4.52e-06	6.17536	3.88396	0.36654	C6orf62	chromosome 6 open reading frame 62
205284_at	0.000214	7.19e-06	-5.96567	3.88321	-0.678689	URB2	URB2 ribosome biogenesis 2 homolog (S. cerevisiae)
1556385_at	0.000209	6.94e-06	5.98112	3.88313	1.24347
235512_at	0.000213	7.15e-06	-5.96812	3.88213	-1.30143	CDKL1	cyclin dependent kinase like 1
226648_at	0.000208	6.9e-06	-5.98402	3.88136	-0.510224	HIF1AN	hypoxia inducible factor 1 alpha subunit inhibitor
218027_at	0.000201	6.56e-06	-6.00703	3.88073	-0.516851	MRPL15	mitochondrial ribosomal protein L15
218659_at	0.000189	5.98e-06	-6.04863	3.87957	-0.56895	ASXL2	additional sex combs like 2, transcriptional regulator
1562250_at	0.000214	7.23e-06	-5.9632	3.8751	-1.08207
222498_at	0.000205	6.75e-06	-5.9941	3.87262	-0.825992	AZI2	5-azacytidine induced 2
211023_at	0.000187	5.91e-06	-6.05411	3.86756	-0.63674	PDHB	pyruvate dehydrogenase (lipoamide) beta
238825_at	0.000214	7.18e-06	-5.96591	3.86734	-0.742909	ACRC	acidic repeat containing
1569312_at	0.000211	7.06e-06	5.97345	3.86335	1.97747
215693_x_at	0.000201	6.57e-06	6.00576	3.86219	0.428509	DDX27	DEAD-box helicase 27
223069_s_at	0.000215	7.27e-06	5.96063	3.85913	0.870296	EML4	echinoderm microtubule associated protein like 4
209600_s_at	0.000218	7.41e-06	-5.95179	3.85381	-1.14644	ACOX1	acyl-CoA oxidase 1
218614_at	0.000182	5.66e-06	-6.073	3.85331	-0.94607	KIAA1551	KIAA1551
238122_at	0.000217	7.37e-06	-5.95473	3.85005	-1.505	RBM12B	RNA binding motif protein 12B
230529_at	0.000201	6.57e-06	6.00635	3.8498	1.27723	HECA	hdc homolog, cell cycle regulator
232180_at	0.000214	7.23e-06	-5.96326	3.84916	-1.78585	UGP2	UDP-glucose pyrophosphorylase 2
212769_at	0.000219	7.46e-06	5.9489	3.84793	0.960081	TLE3	transducin like enhancer of split 3
240991_at	0.000219	7.45e-06	5.94939	3.84593	1.77287
223356_s_at	0.000201	6.59e-06	-6.00466	3.84502	-0.543684	MTIF3	mitochondrial translational initiation factor 3
205222_at	0.000216	7.32e-06	-5.95752	3.84459	-2.24158	EHHADH	enoyl-CoA, hydratase/3-hydroxyacyl CoA dehydrogenase
232346_at	0.000216	7.33e-06	-5.95698	3.84334	-0.90096	LOC388692	uncharacterized LOC388692
231437_at	0.000218	7.38e-06	-5.9536	3.84228	-0.723538	SLC35D2	solute carrier family 35 member D2
218117_at	0.000189	5.96e-06	-6.0498	3.84085	-0.53832	RBX1	ring-box 1
214157_at	0.000219	7.47e-06	5.94838	3.84032	1.18982	GNAS	GNAS complex locus
226425_at	0.000201	6.52e-06	-6.00918	3.83922	-0.575789	CLIP4	CAP-Gly domain containing linker protein family member 4
221653_x_at	0.000219	7.42e-06	-5.95121	3.83772	-0.770347	APOL2	apolipoprotein L2
242507_at	0.000203	6.66e-06	5.99975	3.83697	1.39522	UBXN7-AS1	UBXN7 antisense RNA 1
215919_s_at	0.000222	7.6e-06	-5.94046	3.8348	-0.771991	MRPS11	mitochondrial ribosomal protein S11
224963_at	0.000221	7.52e-06	-5.94528	3.83302	-0.63947	SLC26A2	solute carrier family 26 member 2
240843_at	0.000214	7.19e-06	-5.96584	3.83044	-0.960238
209912_s_at	0.000207	6.86e-06	-5.98666	3.82944	-1.83848	MIR4656///AP5Z1	microRNA 4656///adaptor related protein complex 5 zeta 1 subunit
211754_s_at	0.000221	7.56e-06	-5.94332	3.82915	-0.919552	SLC25A17	solute carrier family 25 member 17
224599_at	0.000192	6.09e-06	-6.04051	3.82805	-0.5083	CGGBP1	CGG triplet repeat binding protein 1
200050_at	0.000201	6.58e-06	-6.00536	3.82584	-0.901957	ZNF146	zinc finger protein 146
238645_at	0.000217	7.35e-06	5.95568	3.8209	2.06893
1552667_a_at	0.000223	7.66e-06	-5.93735	3.82033	-1.43713	SH2D3C	SH2 domain containing 3C
210773_s_at	0.000221	7.54e-06	-5.94411	3.81717	-2.68955	FPR2	formyl peptide receptor 2
243046_at	0.000195	6.28e-06	6.02665	3.8147	0.82982
201550_x_at	0.000149	4.22e-06	-6.2062	3.81445	-0.25075	ACTG1///ACTB	actin gamma 1///actin beta
218838_s_at	0.000211	7.04e-06	-5.97526	3.8137	-0.492496	TTC31	tetratricopeptide repeat domain 31
224330_s_at	0.000215	7.24e-06	-5.96246	3.81356	-1.11589	MRPL27	mitochondrial ribosomal protein L27
208733_at	0.000215	7.24e-06	-5.96251	3.81169	-0.539165	RAB2A	RAB2A, member RAS oncogene family
230133_at	0.000223	7.63e-06	5.93867	3.81162	2.43393	RC3H2	ring finger and CCCH-type domains 2
229903_x_at	0.000214	7.19e-06	-5.96547	3.81022	-0.522318	RNPC3	RNA binding region (RNP1, RRM) containing 3
208787_at	0.000191	6.05e-06	6.04299	3.80886	0.65104	MRPL3	mitochondrial ribosomal protein L3
224648_at	0.000215	7.24e-06	-5.96214	3.80843	-1.24704	GPBP1	GC-rich promoter binding protein 1
1559020_a_at	0.000225	7.76e-06	-5.93138	3.80727	-1.63444
1568866_at	0.000226	7.83e-06	5.92744	3.80662	0.585529
203373_at	0.000219	7.46e-06	-5.94876	3.80478	-1.16177	SOCS2	suppressor of cytokine signaling 2
228676_at	0.000226	7.82e-06	-5.92775	3.8041	-0.902864	ORAOV1	oral cancer overexpressed 1
219628_at	0.000211	7.07e-06	-5.97281	3.80398	-0.64205	ZMAT3	zinc finger matrin-type 3
234148_at	0.000225	7.79e-06	-5.92962	3.79939	-2.07055
240399_at	0.000226	7.85e-06	5.92611	3.79814	1.01629
203942_s_at	0.000225	7.8e-06	-5.92918	3.79795	-0.619472	MARK2	microtubule affinity regulating kinase 2
204076_at	0.000212	7.12e-06	-5.96973	3.79632	-1.18204	ENTPD4	ectonucleoside triphosphate diphosphohydrolase 4
243547_at	0.000185	5.79e-06	-6.06331	3.79533	-0.575122	LINC00921///ZNF263	long intergenic non-protein coding RNA 921///zinc finger protein 263
226093_at	0.000224	7.69e-06	-5.93557	3.79514	-1.00502	DCP1B	decapping mRNA 1B
230391_at	0.000202	6.64e-06	-6.00155	3.79415	-0.72712	CD84	CD84 molecule
1554415_at	0.000228	7.93e-06	5.92153	3.79212	1.06731	TAF5L	TATA-box binding protein associated factor 5 like
243729_at	0.000224	7.7e-06	-5.93491	3.79106	-1.1346
212430_at	0.000216	7.29e-06	5.95915	3.79103	0.923909	RBM38	RNA binding motif protein 38
230679_at	0.000227	7.89e-06	-5.92392	3.79077	-1.35863	DCAF10	DDB1 and CUL4 associated factor 10
200618_at	0.000184	5.74e-06	-6.06686	3.79021	-0.52012	LASP1	LIM and SH3 protein 1
232098_at	0.000223	7.63e-06	5.93886	3.78942	1.13145	DST	dystonin
201027_s_at	0.000222	7.6e-06	-5.94041	3.78528	-0.974037	EIF5B	eukaryotic translation initiation factor 5B
206593_s_at	0.000207	6.83e-06	-5.98874	3.78335	-0.3878	MED22	mediator complex subunit 22
223238_s_at	0.00021	7e-06	-5.9775	3.77793	-0.61777	PBRM1	polybromo 1
238035_at	0.000209	6.96e-06	5.98003	3.77529	1.14918	SP3	Sp3 transcription factor
227558_at	0.00019	6.03e-06	6.04469	3.77318	0.85025	CBX4	chromobox 4
225433_at	0.000207	6.86e-06	-5.98688	3.77222	-0.888479	GTF2A1	general transcription factor IIA subunit 1
220669_at	0.000229	7.97e-06	5.91921	3.77055	0.696205	OTUD4	OTU deubiquitinase 4
204441_s_at	0.000221	7.54e-06	5.94405	3.76991	2.5018	POLA2	DNA polymerase alpha 2, accessory subunit
220144_s_at	0.00023	8.01e-06	-5.91725	3.76805	-1.59948	ANKEF1	ankyrin repeat and EF-hand domain containing 1
223028_s_at	0.000229	7.99e-06	5.91838	3.76687	1.13567	SNX9	sorting nexin 9
202872_at	0.000227	7.87e-06	-5.92526	3.76537	-1.57596	ATP6V1C1	ATPase H+ transporting V1 subunit C1
226227_x_at	0.000194	6.21e-06	6.03162	3.76448	0.56654	ZFAS1	ZNFX1 antisense RNA 1
221539_at	0.000225	7.76e-06	5.93127	3.76355	0.589099	EIF4EBP1	eukaryotic translation initiation factor 4E binding protein 1
224572_s_at	0.000214	7.2e-06	5.96478	3.76342	1.31148	IRF2BP2	interferon regulatory factor 2 binding protein 2
235204_at	0.000233	8.19e-06	-5.90743	3.76331	-0.746449	ENTPD7	ectonucleoside triphosphate diphosphohydrolase 7
219243_at	0.000202	6.61e-06	-6.00339	3.76254	-1.94055	GIMAP4	GTPase, IMAP family member 4
239373_at	0.000233	8.16e-06	5.90899	3.76162	0.935047
206555_s_at	0.000233	8.2e-06	-5.90659	3.76091	-0.648505	THUMPD1	THUMP domain containing 1
201019_s_at	0.000196	6.33e-06	6.02291	3.75911	0.49141	EIF1AX	eukaryotic translation initiation factor 1A, X-linked
1558816_at	0.000221	7.56e-06	5.94315	3.759	1.24406	ZNF664	zinc finger protein 664
210361_s_at	0.000221	7.55e-06	5.94358	3.75754	0.796593	ELF2	E74 like ETS transcription factor 2
204508_s_at	0.000224	7.73e-06	-5.9331	3.75743	-0.732855	CA12	carbonic anhydrase 12
1557805_at	0.000233	8.21e-06	-5.90632	3.75715	-1.32294
210772_at	0.000228	7.93e-06	-5.92164	3.75693	-3.17313	FPR2	formyl peptide receptor 2
227144_at	0.000226	7.84e-06	-5.92654	3.75284	-0.818387	KIAA0930	KIAA0930
220832_at	0.000229	8e-06	-5.91771	3.75275	-1.70669	TLR8	toll like receptor 8
230230_at	0.000233	8.18e-06	-5.90797	3.75082	-1.46561	PTPN4	protein tyrosine phosphatase, non-receptor type 4
208297_s_at	0.000195	6.3e-06	-6.02473	3.74926	-0.9502	EVI5	ecotropic viral integration site 5
225368_at	0.000196	6.34e-06	-6.02216	3.74679	-0.73639	HIPK2	homeodomain interacting protein kinase 2
229399_at	0.000232	8.1e-06	5.91236	3.73808	1.23176	CCDC186	coiled-coil domain containing 186
242969_at	0.000237	8.39e-06	-5.89655	3.73606	-1.10491	ZNF780B	zinc finger protein 780B
242712_x_at	0.000235	8.26e-06	5.90346	3.73464	1.97642	RGPD2///RGPD6///RGPD8///RGPD3///RGPD1///RGPD4///RGPD5///RANBP2	RANBP2-like and GRIP domain containing 2///RANBP2-like and GRIP domain containing 6///RANBP2-like and GRIP domain containing 8///RANBP2-like and GRIP domain containing 3///RANBP2-like and GRIP domain containing 1///RANBP2-like and GRIP domain containing 4///RANBP2-like and GRIP domain containing 5///RAN binding protein 2
209460_at	0.000216	7.32e-06	-5.95772	3.73106	-0.803732	ABAT	4-aminobutyrate aminotransferase
236600_at	0.000232	8.11e-06	-5.91166	3.72835	-1.00062	SPG20	spastic paraplegia 20 (Troyer syndrome)
219798_s_at	0.000225	7.75e-06	-5.93191	3.72624	-0.553881	MEPCE	methylphosphate capping enzyme
202077_at	0.000201	6.55e-06	-6.00753	3.72485	-0.32156	NDUFAB1	NADH:ubiquinone oxidoreductase subunit AB1
201817_at	0.000225	7.8e-06	-5.92915	3.72257	-0.666896	UBE3C	ubiquitin protein ligase E3C
223515_s_at	0.000241	8.54e-06	-5.88844	3.72115	-0.972697	COQ3	coenzyme Q3, methyltransferase
205282_at	0.000226	7.81e-06	5.92832	3.7196	0.86727	LRP8	LDL receptor related protein 8
208250_s_at	0.000233	8.15e-06	-5.90913	3.71898	-0.784038	DMBT1	deleted in malignant brain tumors 1
232406_at	0.000233	8.16e-06	5.90866	3.71838	1.52838	LOC105372526	uncharacterized LOC105372526
218696_at	0.000209	6.95e-06	5.98109	3.71683	0.75802	EIF2AK3	eukaryotic translation initiation factor 2 alpha kinase 3
208310_s_at	0.000232	8.13e-06	5.91025	3.71388	0.533605	CCZ1B///CCZ1	CCZ1 homolog B, vacuolar protein trafficking and biogenesis associated///CCZ1 homolog, vacuolar protein trafficking and biogenesis associated
244647_at	0.000243	8.66e-06	5.88246	3.70923	0.684519	WBP11	WW domain binding protein 11
231323_at	0.00024	8.51e-06	-5.89011	3.70857	-1.92651	PSMB2	proteasome subunit beta 2
214113_s_at	0.000219	7.46e-06	-5.949	3.70602	-0.714456	RBM8A	RNA binding motif protein 8A
226510_at	0.000236	8.32e-06	-5.90017	3.70556	-1.01183	HEATR5A	HEAT repeat containing 5A
236948_x_at	0.000243	8.64e-06	5.8832	3.70494	1.36664	SRSF11	serine and arginine rich splicing factor 11
214331_at	0.000228	7.93e-06	-5.92145	3.70353	-0.830628	TSFM	Ts translation elongation factor, mitochondrial
238589_s_at	0.000242	8.6e-06	-5.88524	3.69946	-1.17981
216278_at	0.00024	8.51e-06	5.89005	3.699	1.71411
204545_at	0.00023	8.04e-06	-5.9154	3.6973	-1.20596	PEX6	peroxisomal biogenesis factor 6
211060_x_at	0.000238	8.43e-06	-5.89444	3.69593	-0.501994	GPAA1	glycosylphosphatidylinositol anchor attachment 1
223598_at	0.000219	7.48e-06	5.94806	3.6958	0.983567	RAD23B	RAD23 homolog B, nucleotide excision repair protein
204397_at	0.000217	7.35e-06	-5.95564	3.69546	-0.50998	EML2	echinoderm microtubule associated protein like 2
201236_s_at	0.000223	7.64e-06	5.93812	3.69068	0.893534	BTG2	BTG anti-proliferation factor 2
240282_at	0.000238	8.41e-06	5.89508	3.68789	1.3589	WDR1	WD repeat domain 1
233224_at	0.000236	8.33e-06	5.89957	3.68738	1.25872
209459_s_at	0.000222	7.62e-06	-5.93954	3.68581	-4.16159	ABAT	4-aminobutyrate aminotransferase
230141_at	0.00023	8.02e-06	5.91672	3.68515	0.522095	ARID4A	AT-rich interaction domain 4A
216071_x_at	0.000245	8.79e-06	-5.87563	3.68503	-0.764267	MED12	mediator complex subunit 12
218568_at	0.000237	8.37e-06	-5.89758	3.68231	-0.778939	AGK	acylglycerol kinase
214414_x_at	0.000207	6.87e-06	-5.98629	3.68215	-4.52887	HBA2///HBA1	hemoglobin subunit alpha 2///hemoglobin subunit alpha 1
201143_s_at	0.000238	8.41e-06	-5.89538	3.67941	-2.12378	EIF2S1	eukaryotic translation initiation factor 2 subunit alpha
242751_at	0.000247	8.87e-06	5.87148	3.67863	0.928045
223984_s_at	0.000244	8.69e-06	-5.88082	3.67851	-1.60869	NUP58	nucleoporin 58
219539_at	0.000247	8.88e-06	-5.87114	3.67565	-1.48835	GEMIN6	gem nuclear organelle associated protein 6
200860_s_at	0.000224	7.73e-06	-5.93306	3.67402	-0.494493	CNOT1	CCR4-NOT transcription complex subunit 1
200090_at	0.000201	6.52e-06	-6.00933	3.67337	-0.31372	FNTA	farnesyltransferase, CAAX box, alpha
226735_at	0.000248	8.97e-06	5.86671	3.67297	1.02937	TAPT1	transmembrane anterior posterior transformation 1
212819_at	0.000248	8.98e-06	-5.86614	3.67091	-0.78574	ASB1	ankyrin repeat and SOCS box containing 1
227626_at	0.000246	8.81e-06	-5.8745	3.67017	-1.58091	PAQR8	progestin and adipoQ receptor family member 8
223004_s_at	0.000223	7.67e-06	-5.93656	3.66503	-0.668227	TIMMDC1	translocase of inner mitochondrial membrane domain containing 1
219819_s_at	0.000235	8.3e-06	-5.9012	3.65778	-1.11322	MRPS28	mitochondrial ribosomal protein S28
218793_s_at	0.000247	8.89e-06	5.87048	3.65757	1.18779	SCML1	sex comb on midleg-like 1 (Drosophila)
227718_at	0.000248	8.97e-06	5.86628	3.65748	1.20478	MIR4657///PURB	microRNA 4657///purine rich element binding protein B
222618_at	0.000244	8.71e-06	-5.87949	3.65475	-0.467932	SMU1	DNA replication regulator and spliceosomal factor
223129_x_at	0.000243	8.64e-06	5.88333	3.65141	1.18167	MYLIP	myosin regulatory light chain interacting protein
218160_at	0.00025	9.11e-06	-5.85971	3.64899	-0.942624	NDUFA8	NADH:ubiquinone oxidoreductase subunit A8
1557228_at	0.000249	9.03e-06	-5.86345	3.64585	-0.707498	EHBP1L1	EH domain binding protein 1 like 1
226970_at	0.000224	7.73e-06	5.93305	3.63393	1.07487	FBXO33	F-box protein 33
225138_at	0.000239	8.48e-06	5.89185	3.62813	0.495336	ZRANB1	zinc finger RANBP2-type containing 1
209030_s_at	0.000247	8.86e-06	-5.87193	3.62512	-0.573477	CADM1	cell adhesion molecule 1
207126_x_at	0.000245	8.78e-06	-5.87609	3.62344	-1.28753	UGT1A1///UGT1A4///UGT1A9///UGT1A6///UGT1A8///UGT1A10	UDP glucuronosyltransferase family 1 member A1///UDP glucuronosyltransferase family 1 member A4///UDP glucuronosyltransferase family 1 member A9///UDP glucuronosyltransferase family 1 member A6///UDP glucuronosyltransferase family 1 member A8///UDP glucuronosyltransferase family 1 member A10
1558914_at	0.000257	9.45e-06	5.84322	3.62165	1.001	DESI2	desumoylating isopeptidase 2
210891_s_at	0.0002	6.49e-06	-6.01192	3.62114	-0.37461	GTF2IP4///GTF2IP1///GTF2I	general transcription factor IIi pseudogene 4///general transcription factor IIi pseudogene 1///general transcription factor IIi
226843_s_at	0.000245	8.73e-06	5.87859	3.61951	1.44631	PAPD5	poly(A) RNA polymerase D5, non-canonical
201832_s_at	0.000228	7.95e-06	-5.9205	3.61938	-0.55451	USO1	USO1 vesicle transport factor
227267_at	0.000253	9.24e-06	-5.8533	3.61906	-1.06581	POC5	POC5 centriolar protein
206926_s_at	0.000255	9.32e-06	-5.84924	3.61789	-2.16432	IL11	interleukin 11
219620_x_at	0.000255	9.35e-06	-5.8481	3.6148	-0.959687	TOR4A	torsin family 4 member A
226008_at	0.00025	9.1e-06	5.85994	3.61462	0.686604	NSMCE3	NSE3 homolog, SMC5-SMC6 complex component
227344_at	0.000233	8.21e-06	-5.90615	3.61442	-0.868217	IKZF1	IKAROS family zinc finger 1
209301_at	0.000237	8.36e-06	5.89815	3.61362	0.681986	CA2	carbonic anhydrase 2
221556_at	0.000248	8.93e-06	-5.86869	3.61193	-1.75227	CDC14B	cell division cycle 14B
229773_at	0.000249	9e-06	-5.86487	3.61143	-1.02984	SNAP23	synaptosome associated protein 23
202083_s_at	0.000245	8.74e-06	5.87805	3.61085	0.848827	SEC14L1	SEC14 like lipid binding 1
200961_at	0.000226	7.82e-06	-5.92796	3.61025	-0.69167	SEPHS2	selenophosphate synthetase 2
236242_at	0.000256	9.41e-06	-5.84513	3.61025	-1.28495
224826_at	0.000224	7.72e-06	5.93364	3.61021	0.68845	GPCPD1	glycerophosphocholine phosphodiesterase 1
226242_at	0.000247	8.88e-06	-5.87095	3.6085	-1.11456	C1orf131	chromosome 1 open reading frame 131
238078_at	0.00025	9.04e-06	-5.86291	3.60723	-1.02642	SEC22A	SEC22 homolog A, vesicle trafficking protein
241721_at	0.00025	9.07e-06	-5.8614	3.59923	-1.50962
220788_s_at	0.000256	9.38e-06	-5.84635	3.5986	-0.540262	RNF31///IRF9	ring finger protein 31///interferon regulatory factor 9
226604_at	0.000262	9.66e-06	-5.83343	3.5972	-1.2012	TMTC3	transmembrane and tetratricopeptide repeat containing 3
221637_s_at	0.000251	9.14e-06	-5.85818	3.59677	-0.655328	C11orf98///LBHD1	chromosome 11 open reading frame 98///LBH domain containing 1
1570251_at	0.000257	9.45e-06	5.84324	3.59145	0.89587	HECTD1	HECT domain E3 ubiquitin protein ligase 1
213027_at	0.000242	8.61e-06	-5.88473	3.59102	-0.599672	TROVE2	TROVE domain family member 2
203831_at	0.000255	9.35e-06	-5.84788	3.59078	-0.524927	R3HDM2	R3H domain containing 2
235407_at	0.000263	9.72e-06	5.83086	3.58948	1.38334	RABGEF1	RAB guanine nucleotide exchange factor 1
236153_at	0.000258	9.51e-06	-5.84058	3.58454	-1.27526
208882_s_at	0.000244	8.72e-06	5.87889	3.58244	0.662449	UBR5	ubiquitin protein ligase E3 component n-recognin 5
201434_at	0.00025	9.06e-06	-5.86185	3.57964	-0.589047	TTC1	tetratricopeptide repeat domain 1
231976_at	0.000263	9.75e-06	-5.82927	3.57935	-0.684155	LINS1	lines homolog 1
213593_s_at	0.000245	8.77e-06	5.87648	3.57736	1.51886	TRA2A	transformer 2 alpha homolog
225437_s_at	0.000266	9.87e-06	-5.82378	3.57475	-0.573613	BRAT1	BRCA1 associated ATM activator 1
201207_at	0.000266	9.92e-06	-5.82147	3.57352	-0.997521	TNFAIP1	TNF alpha induced protein 1
226583_at	0.00026	9.59e-06	-5.83689	3.57228	-1.06766	C12orf76	chromosome 12 open reading frame 76
229574_at	0.000235	8.3e-06	5.90128	3.57214	1.27468	TRA2A	transformer 2 alpha homolog
208695_s_at	0.000232	8.12e-06	-5.91089	3.57135	-0.43161	RPL39	ribosomal protein L39
202658_at	0.000248	8.95e-06	-5.86772	3.56698	-0.651989	PEX11B	peroxisomal biogenesis factor 11 beta
224308_s_at	0.000255	9.35e-06	-5.84801	3.56636	-0.804393	INTS2	integrator complex subunit 2
230192_at	0.000263	9.72e-06	-5.83068	3.56608	-2.31401	TRIM13	tripartite motif containing 13
1558002_at	0.000264	9.79e-06	5.82754	3.56475	1.76623	STRAP	serine/threonine kinase receptor associated protein
1552316_a_at	0.000222	7.58e-06	-5.94198	3.56416	-1.39575	GIMAP1	GTPase, IMAP family member 1
224569_s_at	0.000205	6.78e-06	5.99207	3.56413	0.73813	IRF2BP2	interferon regulatory factor 2 binding protein 2
200979_at	0.000263	9.74e-06	-5.82988	3.56382	-0.615123	PDHA1	pyruvate dehydrogenase (lipoamide) alpha 1
225502_at	0.00021	7e-06	-5.97787	3.56055	-0.70547	DOCK8	dedicator of cytokinesis 8
218099_at	0.00027	1.01e-05	-5.81325	3.55879	-0.523727	TEX2	testis expressed 2
1558143_a_at	0.000253	9.21e-06	5.85487	3.5566	1.1536	BCL2L11	BCL2 like 11
201501_s_at	0.000249	8.99e-06	-5.8657	3.55614	-0.536155	GRSF1	G-rich RNA sequence binding factor 1
204021_s_at	0.000245	8.79e-06	-5.87557	3.54939	-0.619794	PURA	purine rich element binding protein A
217749_at	0.000257	9.46e-06	-5.84272	3.54938	-0.583617	COPG1	coatomer protein complex subunit gamma 1
208839_s_at	0.000255	9.35e-06	-5.84785	3.54834	-0.92781	CAND1	cullin associated and neddylation dissociated 1
1554929_at	0.00025	9.06e-06	5.86181	3.54774	2.57031	SIK3	SIK family kinase 3
242842_at	0.000247	8.89e-06	5.87067	3.54705	1.33538
238509_at	0.00027	1.01e-05	5.81351	3.54465	2.19565	CUL1	cullin 1
1559060_a_at	0.00027	1.01e-05	5.81426	3.54283	1.82603	FNIP1	folliculin interacting protein 1
228190_at	0.00027	1.01e-05	-5.81416	3.53968	-2.56491	ATG4C	autophagy related 4C cysteine peptidase
232130_at	0.000264	9.78e-06	-5.82777	3.53498	-0.760256
209239_at	0.000264	9.82e-06	-5.82605	3.5346	-0.959504	NFKB1	nuclear factor kappa B subunit 1
202657_s_at	0.000245	8.76e-06	5.87701	3.53346	0.84306	SERTAD2	SERTA domain containing 2
242939_at	0.000275	1.03e-05	5.80516	3.53153	1.36458	TFDP1	transcription factor Dp-1
212114_at	0.000245	8.76e-06	-5.87727	3.52996	-0.45742	ATXN7L3B	ataxin 7 like 3B
202319_at	0.000276	1.04e-05	-5.80181	3.5295	-1.12294	SENP6	SUMO1/sentrin specific peptidase 6
204566_at	0.000275	1.03e-05	-5.80377	3.52925	-0.888777	PPM1D	protein phosphatase, Mg2+/Mn2+ dependent 1D
223110_at	0.000266	9.92e-06	-5.82137	3.52647	-0.630228	KIAA1429	KIAA1429
227973_at	0.000255	9.34e-06	5.84845	3.52508	0.575331	C2orf69	chromosome 2 open reading frame 69
1554310_a_at	0.000253	9.25e-06	5.85297	3.52469	1.51257	EIF4G3	eukaryotic translation initiation factor 4 gamma 3
225588_s_at	0.000279	1.05e-05	-5.79599	3.52172	-0.693082	TMEM129	transmembrane protein 129
201609_x_at	0.000279	1.05e-05	-5.79542	3.51827	-0.768461	ICMT	isoprenylcysteine carboxyl methyltransferase
201651_s_at	0.000238	8.43e-06	-5.89444	3.51735	-0.76587	PACSIN2	protein kinase C and casein kinase substrate in neurons 2
244732_at	0.000279	1.05e-05	5.79483	3.51469	0.905298
227932_at	0.00025	9.07e-06	5.86166	3.51024	0.680708	ARIH2	ariadne RBR E3 ubiquitin protein ligase 2
[truncated: 52,676 more rows]

## Sheet: GSE41804
ID	adj.P.Val	P.Value	t	B	logFC	Gene.symbol	Gene.title
204880_at	1.22e-06	2.75e-11	8.81	15.6133	1.37	MGMT	O-6-methylguanine-DNA methyltransferase
207378_at	1.22e-06	4.46e-11	8.66	13.2381	3.09	TREH	trehalase
214274_s_at	3.22e-06	3.98e-10	7.99	13.0149	1.25	ACAA1	acetyl-CoA acyltransferase 1
223844_at	3.22e-06	3.94e-10	8	12.8829	2.59	ADAMTS13	ADAM metallopeptidase with thrombospondin type 1 motif 13
206955_at	3.22e-06	4.71e-10	7.94	12.7744	1.66	LOC101930168///LOC100509620///AQP7	putative aquaporin-7-like protein 3///putative aquaporin-7-like protein 3///aquaporin 7
227654_at	3.22e-06	4.69e-10	7.95	12.4179	3.51	FAM65C	family with sequence similarity 65 member C
230964_at	3.22e-06	3.28e-10	8.05	11.9529	4.76	FREM2	FRAS1 related extracellular matrix protein 2
201730_s_at	9.36e-06	1.71e-09	-7.56	11.6131	-0.79	TPR	translocated promoter region, nuclear basket protein
202025_x_at	9.47e-06	1.91e-09	7.53	11.5061	1.28	ACAA1	acetyl-CoA acyltransferase 1
212551_at	1.003e-05	2.2e-09	-7.48	11.3745	-1.8	CAP2	CAP, adenylate cyclase-associated protein, 2 (yeast)
227690_at	3.22e-06	4.08e-10	7.99	11.2901	3.15	GABRB3	gamma-aminobutyric acid type A receptor beta3 subunit
204019_s_at	1.051e-05	2.5e-09	7.44	11.2548	2.15	SH3YL1	SH3 and SYLF domain containing 1
220186_s_at	1.11e-05	2.84e-09	7.41	11.0983	3.25	CDHR2	cadherin related family member 2
227830_at	9.36e-06	1.62e-09	7.57	10.9055	3.79	GABRB3	gamma-aminobutyric acid type A receptor beta3 subunit
213629_x_at	1.761e-05	5.15e-09	7.23	10.5313	2.82	MT1F	metallothionein 1F
207804_s_at	1.805e-05	5.67e-09	7.2	10.4212	4.24	FCN2	ficolin 2
227943_at	1.805e-05	6.15e-09	-7.18	10.3855	-1.54
206461_x_at	1.805e-05	6.27e-09	7.17	10.3196	2.65	MT1H	metallothionein 1H
204745_x_at	1.831e-05	7.03e-09	7.14	10.2151	2.48	MT1G	metallothionein 1G
1553296_at	1.827e-05	6.68e-09	7.15	10.2088	2.28	ADGRG7	adhesion G protein-coupled receptor G7
233645_s_at	2.19e-05	8.81e-09	7.07	10.0081	1.57	C1RL	complement C1r subcomponent like
216593_s_at	2.283e-05	9.96e-09	-7.03	9.92202	-0.898	PIGC	phosphatidylinositol glycan anchor biosynthesis class C
207608_x_at	2.283e-05	1e-08	7.03	9.88531	3.04	CYP1A2	cytochrome P450 family 1 subfamily A member 2
218504_at	2.285e-05	1.04e-08	7.02	9.87625	1.31	FAHD2A	fumarylacetoacetate hydrolase domain containing 2A
209956_s_at	1.583e-05	4.34e-09	7.28	9.83266	2.75	CAMK2B	calcium/calmodulin dependent protein kinase II beta
200789_at	2.351e-05	1.16e-08	6.99	9.76429	1.19	ECH1	enoyl-CoA hydratase 1
219014_at	2.4e-05	1.23e-08	6.97	9.71249	2.36	PLAC8	placenta specific 8
208581_x_at	2.351e-05	1.16e-08	6.99	9.71139	2.3	MT1X	metallothionein 1X
217165_x_at	2.612e-05	1.48e-08	6.92	9.50191	2.63	MT1F	metallothionein 1F
222056_s_at	2.903e-05	1.81e-08	6.86	9.32021	0.962	FAHD2A	fumarylacetoacetate hydrolase domain containing 2A
[truncated: 54,645 more rows]

## Sheet: GSE24600
ID	adj.P.Val	P.Value	t	B	logFC	GB_ACC	GENE	GENE_SYMBOL
[truncated: 20,500 more rows]

[truncated: 1 more sheets: GSE141090]
